# Supplementary material for: The native ORAI channel trio underlies the diversity of Ca2+ signaling events
Source: Nat Commun. 2020 May 15;11:2444. doi: 10.1038/s41467-020-16232-6 (PMC7229178; doi:10.1038/s41467-020-16232-6)
Supplement: Supplementary file 4 — Supplementary Data 2 [file 41467_2020_16232_MOESM4_ESM.xlsx]

## Sheet: All Stats
Figure 1								Note: Prism will not compute p-values <0.0001
								Note: Prism will not compute p-values >0.9999
Figure 1f
Reference	HEK293	HEK293	HEK293	HEK293	TKO	TKO
Comparison	TKO	HEK293 5µM Gd3+	TKO 5µM Gd3+	TKO 1mM Gd3+	HEK293 5µM Gd3+	TKO 1mM Gd3+
p-Value	<0.0001	<0.0001	<0.0001	0.1986	0.4075	0.7097
Figure 1m
Reference	HEK293	HEK293	HEK293	HEK293	HEK293	HEK293
Comparison	ORAI1-SKO	ORAI2-SKO	ORAI3-SKO	ORAI1,2-DKO	ORAI1,3-DKO	ORAI2,3-DKO
p-Value	0.2708	<0.0001	0.3777	<0.0001	0.0019	0.7612
Figure 1n
Reference	HEK293	HEK293	HEK293	HEK293	HEK293	HEK293
Comparison	ORAI1-SKO	ORAI2-SKO	ORAI3-SKO	ORAI1,2-DKO	ORAI1,3-DKO	ORAI2,3-DKO
p-Value	0.0064	0.0009	<0.0001	0.2212	0.0006	<0.0001
Figure 1o
Reference	HEK293	HEK293	HEK293	HEK293	HEK293	HEK293
Comparison	ORAI1-SKO	ORAI2-SKO	ORAI3-SKO	ORAI1,2-DKO	ORAI1,3-DKO	ORAI2,3-DKO
p-Value	<0.0001	<0.0001	<0.0001	<0.0001	<0.0001	<0.0001
Figure 1p
Reference	HEK293	HEK293	HEK293	HEK293	HEK293	HEK293
Comparison	ORAI1-SKO	ORAI2-SKO	ORAI3-SKO	ORAI1,2-DKO	ORAI1,3-DKO	ORAI2,3-DKO
p-Value	0.9995	0.5613	0.5237	<0.0001	0.698	0.9246
Figure 1x
Reference	HEK293	HEK293	HEK293	HEK293	HEK293	HEK293	ORAI2,3-DKO	ORAI2,3-DKO
Comparison	ORAI1-SKO	ORAI2-SKO	ORAI3-SKO	ORAI1,2-DKO	ORAI1,3-DKO	ORAI2,3-DKO	ORAI2-SKO	ORAI3-SKO
p-Value	<0.0001	<0.0001	0.6706	<0.0001	<0.0001	<0.0001	<0.0001	<0.0001
Figure 2
Figure 2i
Concentration (µM)	1			3			10			30
Reference	HEK293	HEK293	HEK293	HEK293	HEK293	HEK293	HEK293	HEK293	HEK293	HEK293	HEK293	HEK293
Comparison	ORAI1-SKO	ORAI2-SKO	ORAI3-SKO	ORAI1-SKO	ORAI2-SKO	ORAI3-SKO	ORAI1-SKO	ORAI2-SKO	ORAI3-SKO	ORAI1-SKO	ORAI2-SKO	ORAI3-SKO
p-Value	0.8772	0.2026	0.8772	0.6457	0.998	0.0757	0.1904	<0.0001	0.0002	0.0007	0.002	0.0183
Figure 2j
Concentration (µM)	1			3			10			30
Reference	HEK293	HEK293	HEK293	HEK293	HEK293	HEK293	HEK293	HEK293	HEK293	HEK293	HEK293	HEK293
Comparison	ORAI1-SKO	ORAI2-SKO	ORAI3-SKO	ORAI1-SKO	ORAI2-SKO	ORAI3-SKO	ORAI1-SKO	ORAI2-SKO	ORAI3-SKO	ORAI1-SKO	ORAI2-SKO	ORAI3-SKO
p-Value	>0.9995	>0.9995	>0.9995	0.9982	<0.0001	0.0561	0.1739	<0.0001	0.0003	0.0007	0.002	0.0183
Figure 2k
Concentration (µM)	1			3			10			30
Reference	HEK293	HEK293	HEK293	HEK293	HEK293	HEK293	HEK293	HEK293	HEK293	HEK293	HEK293	HEK293
Comparison	ORAI1-SKO	ORAI2-SKO	ORAI3-SKO	ORAI1-SKO	ORAI2-SKO	ORAI3-SKO	ORAI1-SKO	ORAI2-SKO	ORAI3-SKO	ORAI1-SKO	ORAI2-SKO	ORAI3-SKO
p-Value	0.8772	0.2026	0.8772	0.7061	0.0007	0.0022	0.8923	0.8923	0.8923	0.7578	0.7578	0.7578
Figure 2l
Concentration (µM)	1			3			10			30
Reference	HEK293	HEK293	HEK293	HEK293	HEK293	HEK293	HEK293	HEK293	HEK293	HEK293	HEK293	HEK293
Comparison	Orai1-2 DKO	Orai1-3 DKO	Orai2-3 DKO	Orai1-2 DKO	Orai1-3 DKO	Orai2-3 DKO	Orai1-2 DKO	Orai1-3 DKO	Orai2-3 DKO	Orai1-2 DKO	Orai1-3 DKO	Orai2-3 DKO
p-Value	0.9962	0.9962	0.0084	0.9965	0.7791	0.0001	>0.9999	0.9959	0.003	0.8591	0.8591	0.054
Figure 2m
Concentration (µM)	1			3			10			30
Reference	HEK293	HEK293	HEK293	HEK293	HEK293	HEK293	HEK293	HEK293	HEK293	HEK293	HEK293	HEK293
Comparison	Orai1-2 DKO	Orai1-3 DKO	Orai2-3 DKO	Orai1-2 DKO	Orai1-3 DKO	Orai2-3 DKO	Orai1-2 DKO	Orai1-3 DKO	Orai2-3 DKO	Orai1-2 DKO	Orai1-3 DKO	Orai2-3 DKO
p-Value	>0.9999	>0.9999	0.1569	0.9009	0.9009	<0.0001	0.0505	0.0505	<0.0001	<0.0001	<0.0001	0.0048
Figure 2n
Concentration (µM)	1			3			10			30
Reference	HEK293	HEK293	HEK293	HEK293	HEK293	HEK293	HEK293	HEK293	HEK293	HEK293	HEK293	HEK293
Comparison	Orai1-2 DKO	Orai1-3 DKO	Orai2-3 DKO	Orai1-2 DKO	Orai1-3 DKO	Orai2-3 DKO	Orai1-2 DKO	Orai1-3 DKO	Orai2-3 DKO	Orai1-2 DKO	Orai1-3 DKO	Orai2-3 DKO
p-Value	0.9894	0.9894	<0.0001	0.8191	0.8191	<0.0001	0.2677	0.1909	>0.9999	<0.0001	<0.0001	0.9482
Figure 2p
Reference	siNT
Comparison	siORAI1
p-Value	<0.0001
Figure 2r
Reference	siNT
Comparison	siORAI1
p-Value	<0.0001
Figure 2s
Reference	siNT
Comparison	siORAI1
p-Value	0.4582
Figure 2t
Reference	siNT
Comparison	siORAI1
p-Value	0.3658
Figure 2u
Reference	siNT
Comparison	siORAI1
p-Value	0.0003
Figure 2v
Reference	siNT
Comparison	siORAI1
p-Value	0.0195
Figure 3
Figure 3b
Reference	tk-ORAI1	tk-ORAI1	tk-ORAI1	ORAI-TKO
Comparison	tk-ORAI2	tk-ORAI3	ORAI-TKO	tk-ORAI3
p-Value	<0.0001	<0.0001	<0.0001	0.0002
Figure 3c
Reference	tk-ORAI1	tk-ORAI1	tk-ORAI1
Comparison	tk-ORAI2	tk-ORAI3	ORAI-TKO
p-Value	<0.0001	<0.0001	<0.0001
Figure 3d
Reference	tk-ORAI1	tk-ORAI1
Comparison	tk-ORAI2	tk-ORAI3
p-Value	0.1024	0.663
Figure 3h
Reference	tk-ORAI1	tk-ORAI1
Comparison	tk-ORAI2	tk-ORAI3
p-Value	0.6576	0.7498
Figure 3i
Reference	tk-ORAI1	tk-ORAI1
Comparison	tk-ORAI2	tk-ORAI3
p-Value	0.0467	0.0274
Figure 3j
Reference	tk-ORAI1	tk-ORAI1
Comparison	tk-ORAI2	tk-ORAI3
p-Value	0.0017	0.0014
Figure 3k
Reference	tk-ORAI1	tk-ORAI1
Comparison	tk-ORAI2	tk-ORAI3
p-Value	0.7318	0.8511
Figure 3m
Reference	ORAI1	ORAI1	ORAI2
Comparison	ORAI2	ORAI3	ORAI3
p-Value	<0.0001	<0.0001	0.933
Figure 3n
Reference	ORAI1	ORAI1	ORAI2
Comparison	ORAI2	ORAI3	ORAI3
p-Value	<0.0001	0.0031	<0.0001
Figure 3o
Reference	ORAI1	ORAI1	ORAI2
Comparison	ORAI2	ORAI3	ORAI3
p-Value	<0.0001	0.0031	<0.0001
Figure 3p
Reference	ORAI1	ORAI1	ORAI2
Comparison	ORAI2	ORAI3	ORAI3
p-Value	0.5048	0.072	0.2777
Figure 4
Figure 4d
Reference	ORAI1	ORAI1	ORAI2
Comparison	ORAI2	ORAI3	ORAI3
p-Value	0.01527	0.000451344	0.00143
Figure 4e
One-Way ANOVA	-120	-100	-80	-60
p-Value	9.58756e-15	3.17488e-16	1.53831e-16	7.923e-17
Figure 4i
Reference	ORAI1+ORAI2	ORAI1+ORAI3
Comparison	ORAI2+ORAI3	ORAI2+ORAI3
p-Value	0.00656	0.01485
Figure 4j
One-Way ANOVA	-120	-100	-80	-60
p-Value	1.75886e-06	3.60553e-08	3.51798e-10	2.45818e-09
Figure 4n
Reference	ORAI1,3
Comparison	ORAI2,3
p-Value	0.04078
Figure 4o
One-Way ANOVA	-120	-100	-80	-60
p-Value	3.07626e-05	8.13839e-06	3.81599e-06	0.000221496
Figure 5
Figure 5E
Reference	HEK293	HEK293	HEK293	HEK293	HEK293	HEK293	HEK293	HEK293	HEK293
Comparison	HEK293 E106Q	HEK293 E106A	HEK293 E80Q	HEK293 E81Q	ORAI1-SKO	ORAI1-SKO E106Q	ORAI1-SKO E106A	ORAI1-SKO E80Q	ORAI1-SKO E81Q
p-Value	<0.0001	<0.0001	<0.0001	<0.0001	<0.0001	<0.0001	<0.0001	<0.0001	<0.0001
Figure 5F
Reference	HEK293	HEK293	HEK293	HEK293	ORAI1-SKO	ORAI1-SKO	ORAI1-SKO	ORAI1-SKO
Comparison	HEK293 E106Q	HEK293 E106A	HEK293 E80Q	HEK293 E81Q	ORAI1-SKO E106Q	ORAI1-SKO E106A	ORAI1-SKO E80Q	ORAI1-SKO E81Q
p-Value	0.0007	0.0009	<0.0001	<0.0001	<0.0001	<0.0001	<0.0001	<0.0001
Figure 5g
Reference	BAPTA
Comparison	2-APB
p-Value	3.67074e-05
Figure 5h
Reference	BAPTA
Comparison	2-APB
p-Value	0.04437
Figure 5i
Reference	BAPTA
Comparison	2-APB
p-Value	0.56104
Figure 5j
Reference	BAPTA
Comparison	2-APB
p-Value	0.00792
Figure 5k
Reference	BAPTA
Comparison	2-APB
p-Value	0.02485
Figure 5l
Reference	BAPTA
Comparison	2-APB
p-Value	0.44103
Figure 5m
Reference	BAPTA
Comparison	2-APB
p-Value	0.000140808
Figure 7
Figure 7b
Reference	HEK293	HEK293	HEK293
Comparison	ORAI1-SKO	ORAI2-SKO	ORAI3-SKO
p-Value	<0.0001	<0.0001	<0.0001
Figure 7c
Reference	HEK293	HEK293	HEK293
Comparison	ORAI1-SKO	ORAI2-SKO	ORAI3-SKO
p-Value	<0.0001	<0.0001	<0.0001
Figure 7e
Reference	HEK293	HEK293	HEK293	HEK293
Comparison	ORAI1,2-DKO	ORAI1,3-DKO	ORAI2,3-DKO	ORAI-TKO
p-Value	<0.0001	<0.0001	<0.0001	<0.0001
Figure 7f
Reference	HEK293	HEK293	HEK293	HEK293
Comparison	ORAI1,2-DKO	ORAI1,3-DKO	ORAI2,3-DKO	ORAI-TKO
p-Value	<0.0001	<0.0001	<0.0001	<0.0001
Figure 7i
Reference	HEK293	HEK293	HEK293
Comparison	ORAI1-SKO	ORAI2-SKO	ORAI3-SKO
p-Value	<0.0001	<0.0001	0.0094
Figure 7j
Reference	HEK293	HEK293	HEK293
Comparison	ORAI1-SKO	ORAI2-SKO	ORAI3-SKO
p-Value	<0.0001	<0.0001	0.0012
Figure 7l
Reference	HEK293	HEK293	HEK293	HEK293
Comparison	ORAI1,2-DKO	ORAI1,3-DKO	ORAI2,3-DKO	ORAI-TKO
p-Value	<0.0001	<0.0001	<0.0001	<0.0001
Figure 7m
Reference	HEK293	HEK293	HEK293	HEK293
Comparison	ORAI1,2-DKO	ORAI1,3-DKO	ORAI2,3-DKO	ORAI-TKO
p-Value	<0.0001	<0.0001	<0.0001	<0.0001
S FIG 1
S Fig 1c
Reference	HEK293	HEK293	HEK293	HEK293	HEK293	HEK293	HEK293
Comparison	ORAI1-SKO	ORAI2-SKO	ORAI3-SKO	ORAI1,2DKO	ORAI1,3SKO	ORAI2,3DKO	ORAI-TKO
p-Value	<0.0001	0.8768	0.4248	0.0001	<0.0001	>0.9999	<0.0001
S Fig 1d
Reference	HEK293	HEK293	HEK293	HEK293	HEK293	HEK293	HEK293
Comparison	ORAI1-SKO	ORAI2-SKO	ORAI3-SKO	ORAI1,2DKO	ORAI1,3SKO	ORAI2,3DKO	ORAI-TKO
p-Value	0.9872	0.9696	0.9696	0.936	0.9872	0.936	0.9079
S Fig 1e
Reference	HEK293	HEK293	HEK293	HEK293	HEK293	HEK293	HEK293
Comparison	ORAI1-SKO	ORAI2-SKO	ORAI3-SKO	ORAI1,2DKO	ORAI1,3SKO	ORAI2,3DKO	ORAI-TKO
p-Value	0.9994	0.9448	0.9976	0.9496	0.9998	0.9938	0.4712
S Fig 1g
Reference	HEK293	HEK293	HEK293	HEK293	HEK293	HEK293	HEK293
Comparison	ORAI1-SKO	ORAI2-SKO	ORAI3-SKO	ORAI1,2DKO	ORAI1,3SKO	ORAI2,3DKO	ORAI-TKO
p-Value	>0.9999	>0.9999	0.7332	>0.9999	>0.9999	>0.9999	>0.9999
S Fig 1h
Reference	HEK293	HEK293	HEK293	HEK293	HEK293	HEK293	HEK293
Comparison	ORAI1-SKO	ORAI2-SKO	ORAI3-SKO	ORAI1,2DKO	ORAI1,3SKO	ORAI2,3DKO	ORAI-TKO
p-Value	>0.9999	>0.9999	>0.9999	>0.9999	>0.9999	>0.9999	0.5175
S Fig 1i
Reference	HEK293	HEK293	HEK293	HEK293	HEK293	HEK293	HEK293
Comparison	ORAI1-SKO	ORAI2-SKO	ORAI3-SKO	ORAI1,2DKO	ORAI1,3SKO	ORAI2,3DKO	ORAI-TKO
p-Value	>0.9999	0.7753	>0.9999	>0.9999	0.7753	0.6929	>0.9999
S FIG 2
S Fig 2a
gene	ORAI2	ORAI3	ORAI2	ORAI2	ORAI2	ORAI3	ORAI3	ORAI2	ORAI2	ORAI3	ORAI3	ORAI2	ORAI2	ORAI3	ORAI3
Reference	HEK293	HEK293	HEK293	HEK293	HEK293	HEK293	HEK293	HEK293	HEK293	HEK293	HEK293	HEK293	HEK293	HEK293	HEK293
Comparison	ORAI-TKO #47	ORAI-TKO #47	ORAI-TKO #53	ORAI1,2-DKO #18	ORAI1,2-DKO #18	ORAI-TKO #53	ORAI1,3-DKO #3	ORAI2,3-DKO #22	ORAI2,3-DKO #9	ORAI2,3-DKO #22	ORAI2,3-DKO #22	ORAI2-SKO #5	ORAI2-SKO #22	ORAI2-SKO #9	ORAI2-SKO #25
p-Value	0.0004	<0.0001	0.0004	0.0004	0.0004	<0.0001	<0.0001	0.0013	0.0004	0.3013	0.0003	<0.0001	0.0002	<0.0001	0.0967
S FIG 3
Supplementary Figure 3c
Reference	Before Gd3+
Comparison	After Gd3+
p-Value	0.0034
Supplementary Figure 3f
Reference	Before Gd3+
Comparison	After Gd3+
p-Value	0.00017362
Supplementary Figure 3i
Reference	Before Gd3+
Comparison	After Gd3+
p-Value	0.00136
S FIG 4
Supplementary Figure 4c
Reference	Before Gd3+
Comparison	After Gd3+
p-Value	7.07543e-05
Supplementary Figure 4f
Reference	Before Gd3+
Comparison	After Gd3+
p-Value	0.000234511
Supplementary Figure 4i
Reference	Before Gd3+
Comparison	After Gd3+
p-Value	5.75661e-06
Supplementary Figure 4l
Reference	Before Gd3+
Comparison	After Gd3+
p-Value	0.000282968
S FIG 5
S Fig 5e
Reference	HEK293	HEK293	HEK293
Comparison	ORAI1-SKO	ORAI1,3-DKO	ORAI-TKO
p-Value	>0.9999	0.0037	<0.0001
S Fig 6
S6A
Reference	Basal	Basal	Basal	Basal
Comparison	10µM CCh	30µM CCh	100µM CCh	1µM Iono
p-Value	0.9988	0.9238	0.9711	0.5718
S6B
Reference	Basal	Basal	Basal	Basal
Comparison	10µM CCh	30µM CCh	100µM CCh	1µM Iono
p-Value	>0.9999	0.3271	0.2522	0.1084
S6C
Reference	Basal	Basal	Basal	Basal
Comparison	10µM CCh	30µM CCh	100µM CCh	1µM Iono
p-Value	>0.9999	>0.9999	>0.9999	>0.9999
S6D
Reference	ORAI1/ORAI2	ORAI1/ORAI2	ORAI1/ORAI3
Comparison	ORAI1/ORAI3	ORAI2/ORAI3	ORAI2/ORAI3
p-Value	0.1739	0.2394	>0.9999
S6E
Reference	ORAI1/ORAI2	ORAI1/ORAI2	ORAI1/ORAI3
Comparison	ORAI1/ORAI3	ORAI2/ORAI3	ORAI2/ORAI3
p-Value	0.6785	0.0622	0.7671
S FIG 7
S Fig 7a
Reference	HEK293	HEK293	HEK293	HEK293	ORAI1-SKO	ORAI1-SKO	ORAI1-SKO	ORAI1-SKO
Comparison	HEK293 E106Q	HEK293 E80Q	HEK293 E81Q	HEK293 E106A	ORAI1-SKO E106Q	ORAI1-SKO E80Q	ORAI1-SKO E81Q	ORAI1-SKO E106A
p-Value	0.0607	0.9477	0.996	0.0986	0.1426	0.0065	0.2936	0.0186
S Fig 7b
Reference	HEK293	HEK293	HEK293	HEK293	ORAI1-SKO	ORAI1-SKO	ORAI1-SKO	ORAI1-SKO
Comparison	HEK293 E106Q	HEK293 E80Q	HEK293 E81Q	HEK293 E106A	ORAI1-SKO E106Q	ORAI1-SKO E80Q	ORAI1-SKO E81Q	ORAI1-SKO E106A
p-Value	<0.0001	<0.0001	<0.0001	<0.0001	>0.9999	>0.9999	>0.9999	>0.9999
S Fig 7c
Reference	HEK293	HEK293	HEK293	HEK293	ORAI1-SKO	ORAI1-SKO	ORAI1-SKO	ORAI1-SKO
Comparison	HEK293 E106Q	HEK293 E80Q	HEK293 E81Q	HEK293 E106A	ORAI1-SKO E106Q	ORAI1-SKO E80Q	ORAI1-SKO E81Q	ORAI1-SKO E106A
p-Value	0.6425	0.1579	0.4586	0.0035	0.1522	0.0075	0.2619	0.0208
S FIG 8
Supplementary Figure 8c
Reference	Before 2-APB
Comparison	After 2-APB
p-Value	0.00205
Supplementary Figure 8f
Reference	Before 2-APB
Comparison	After 2-APB
p-Value	0.00159
Supplementary Figure 8i
Reference	Before 2-APB
Comparison	After 2-APB
p-Value	0.00148
S Fig 9
Supplementary Figure 9c
Reference	Before GSK
Comparison	After GSK
p-Value	0.000414822
Supplementary Figure 9f
Reference	Before GSK
Comparison	After GSK
p-Value	6.77695e-05
Supplementary Figure 9i
Reference	Before GSK
Comparison	After GSK
p-Value	0.000191616
