# Supplementary material for: The native ORAI channel trio underlies the diversity of Ca2+ signaling events
Source: Nat Commun. 2020 May 15;11:2444. doi: 10.1038/s41467-020-16232-6 (PMC7229178; doi:10.1038/s41467-020-16232-6)
Supplement: Supplementary file 6 — Source Data [file 41467_2020_16232_MOESM6_ESM.xlsx]

## Sheet: Figure 1
Figure 1
	Figure 1f
	HEK293	2	2	2	5	2	2	2	2	2	5	3	3	2	4	7	3	2	2	2	2	2	2	3	2	2	2	5	2	3	2	2	2	3	4	2	2	8	8	2	2	3	2	5	3	2	2	3	4
	TKO	2	2	2	3	4	3	4	3	4	3	2	2	2	2	2	4	2	3	2	3	2	2	3	3	2	2	3	2	5	2	2	2	5	6	2	2	3	2	3	2	3	2	4	3	4	2	4	3
5µM Gd3+	HEK293	2	2	2	2	2	2	2	2	2	2	2	2	2	2	2	2	2	2	2	2	3	3	3	3	3	3	3	3	3	3	3	4	4	4	4	4	4	4	4	4	4	4	4	5	5	5	5	5
5µM Gd3+	TKO	2	2	2	2	2	2	2	2	2	2	2	2	2	2	2	2	2	2	2	2	2	2	2	2	2	2	3	3	3	3	3	3	3	3	3	3	3	3	3	3	4	4	4	4	4	4	4	5
1mM Gd3+	TKO	3	3	5	2	3	3	3	4	2	2	5	2	3	2	2	7	4	4	4	3	7	6	4	2	3	5	3	3	4	4	5	6	2	4	3	4	2	4	4	2	2	4	4	4	7	4	8	5
	Figure 1m
	HEK293	4	3	2	2	8	3	5	7	3	3	3	7	3	2	4	7	6	3	4	2	20	11	14	8	3	3	11	2	2	4	2	3	7	8	6	11	3	3	15	9	5	5	5	4	13	3	2	9
	ORAI1-SKO	10	2	2	6	5	2	8	4	6	2	5	12	9	3	6	5	5	2	6	3	8	4	6	8	7	8	8	4	5	8	7	5	6	9	7	7	8	7	5	4	7	2	8	8	11	3	2	6
	ORAI2-SKO	11	5	8	15	4	7	3	9	9	14	8	13	7	5	13	13	5	18	19	3	10	3	20	4	6	25	19	10	7	7	11	14	9	16	7	6	4	2	4	2	11	18	7	9	9	6	6	4
	ORAI3-SKO	8	2	5	2	8	2	9	14	10	6	4	10	4	5	6	2	2	4	13	9	20	9	4	2	33	15	3	13	7
	ORAI1,2-DKO	7	2	3	4	7	4	5	2	4	3	4	5	4	3	3	3	4	2	2	3	2	3	2	5	2	3	2	2	2	5	2	7	3	2	5	5	4	5	3	2	2	2	2	2	2	2	3	6
	ORAI1,3-DKO	6	4	6	7	4	6	7	10	4	2	8	5	2	3	6	7	5	3	2	4	5	4	8	6	3	3	3	6	3	4	6	8	2	2	4	6	6	6	2	5	3	2	6	7	3	3	9	9
	ORAI2,3-DKO	8	2	5	16	2	3	2	2	4	23	4	16	3	2	8	9	6	11	4	11	13	5	2	7	10	4	6	5	14	8	2	5	10	3	3	8	7	7	7	2	5	9	2	3	4	8	4	4
	Figure 1n
	HEK293	53.8462	57.8947	70	76	68	74	62.5	82.5	65	52	68	76
	ORAI1-SKO	90	100	100	70	64	88
	ORAI2-SKO	57.5	45	55	50	34	32
	ORAI3-SKO	40	22.5	40	28	10	24
	ORAI1,2-DKO	42.5	57.5	62.5	65	62.5	70	40	47.5	72.5
	ORAI1,3-DKO	82.5	82.5	90	97.5	90	95
	ORAI2,3-DKO	32.5	12.5	25	10	15	27.5	10	15	20
	Figure 1o
	HEK293	43.5897	31.5789	20	18	26	18	27.5	12.5	32.5	42	22	20
	ORAI1-SKO	0	0	0	0	0	0
	ORAI2-SKO	42.5	50	40	48	66	66
	ORAI3-SKO	60	72.5	60	72	88	72
	ORAI1,2-DKO	0	0	0	0	0	0	0	0	0
	ORAI1,3-DKO	0	0	0	0	0	0
	ORAI2,3-DKO	67.5	80	65	90	77.5	72.5	85	82.5	75
	Figure 1p
	HEK 293	2.5641	10.5263	7.5	6	6	8	10	5	2.5	6	10	4
	ORAI1-SKO	7.5	0	0	18	14	6
	ORAI2-SKO	0	5	5	0	0	2
	ORAI3-SKO	0	5	0	0	2	4
	ORAI1,2-DKO	60	52.5	27.5	57.5	42.5	37.5	35	37.5	30
	ORAI1,3-DKO	2.5	10	5	17.5	17.5	10
	ORAI2,3-DKO	5	2.5	5	0	7.5	10	0	7.5	0
	ORAI-TKO	52	40	52	40	70	61.2245
	Figure 1x
	HEK293	0.714461	0.513856	0.671494	0.777054	0.510729	0.480999	0.829935	0.598948	0.577575	0.568029	0.55605	0.70047	0.759923	0.618729	0.56655	0.595077	0.876402	0.490601	0.710145	0.77902	0.754414	0.668572	0.832459	0.574372	0.491685	0.4602	0.555645	0.778111	0.479704	0.589	0.75775	0.725218	0.546769	0.753412	0.789742	0.633292	0.492369	0.509401	0.45082	0.572983	0.891017	0.616006	0.604568	0.579235	0.894243	0.807411	0.581623	0.499439
	ORAI1-SKO	0.007772	0.044712	0.003902	0.018775	0.004125	0.019089	0.070773	0.04024	0.025999	0.015669	0.009564	0.012367	0.027161	0.058531	0.026959	0.01108	0.028199	0.023472	0.01257	0.016871	0.004531	0.007346	0.001381	0.0435	0.013454	0.0652	0.005262	0.016727	0.018624	0.010091	0.015011	0.017813	0.007936	0.029692	0.015603	0.021738	0.033482	0.034701	0.005707	0.021418	0.003834	0.015427	0.029476	0.026285	0.004955	0.020904	0.053962
	ORAI2-SKO	0.319243	0.765462	0.323516	0.503223	0.372152	0.706527	0.583762	0.510145	0.757208	0.869046	1.00053	1.02895	1.13725	1.04946	0.57755	0.639641	0.485382	0.381514	0.495086	0.574023	1.03825	0.621338	0.428042	0.79395	0.700055	1.08015	0.678034	0.99209	0.301268	0.785285	0.652456	0.864834	0.597573	0.655956	0.358142	0.759125	0.379709	0.595245	0.689083	0.559285	0.403673	0.701934	0.911142	0.659928	0.458301	0.437068	0.454224	0.725755
	ORAI3-SKO	0.81539	1.03019	0.739567	0.799939	0.921741	1.02153	0.99488	0.632035	0.605806	0.881046	0.728799	1.06225	1.13476	1.11958	0.508196	0.80231	0.316211	0.917625	0.669356	0.737722	0.698419	0.884618	0.927086	0.522475	0.944274	0.604498	0.945985	0.499508	0.583701	1.05493	0.925753	0.650956	0.489869	0.773332	0.610674	0.535021	1.01312	0.788025	0.534442	0.890797	1.10343	0.785898	0.371468	0.521797	0.81571	0.975802	0.908546	0.69572
	ORAI2,3-DKO	0.692884	0.975439	0.815969	0.953134	0.770136	0.872009	0.488687	0.433629	0.958472	0.929411	0.818946	0.95041	0.909851	1.01348	0.710831	1.04255	0.931087	0.756715	0.78916	0.864945	0.795526	0.726996	0.886493	1.12297	0.638251	0.962738	1.00359	0.290889	0.696556	0.810277	0.54915	0.783142	0.933445	0.799787	0.863906	0.407686	0.747062	0.519758	1.06624	0.464031	0.98683	0.479197	0.876956	1.09989	0.372717	1.15786	0.604668	1.0303
	ORAI1,3-DKO	0.014029	0.031991	0.012984	0.016525	0.013264	0.027044	0.016505	0.016215	0.014959	0.015087	0.009299	0.06572	0.017635	0.035165	0.03648	0.0163	0.008253	0.021327	0.025469	0.012549	0.017383	0.016467	0.025116	0.017517	0.008539	0.018239	0.005753	0.025441	0.013958	0.017663	0.025491	0.011211	0.02767	0.025525	0.024305	0.048352	0.012399	0.008608	0.017737	0.011652	0.018433	0.008794	0.010189	0.018868	0.018637	0.002436	0.007953	0.010186
	ORAI1,2-DKO	0.02135	0.019188	0.025935	0.022774	0.038409	0.021257	0.032473	0.035353	0.032195	0.014246	0.024988	0.023206	0.025086	0.016955	0.018379	0.028009	0.016757	0.017673	0.02409	0.016719	0.01394	0.030567	0.017793	0.020573	0.020943	0.027775	0.030183	0.027734	0.02018	0.02106	0.022626	0.016472	0.021096	0.018211	0.025205	0.013934	0.018035	0.017609	0.017734	0.014094	0.018509	0.017165	0.032628	0.021721	0.013678	0.029197	0.029037	0.013322
[truncated: 387 more columns]

## Sheet: Figure 2
Figure 2
		Figure 2i
			WT HEK293						Orai1 KO						Orai2 KO						Orai3 KO
		1	0	0	0	2.5	0	0	0	0	0				2.5	2.5	0				0	0	0
		3	5	2.5	12.5	22.5	12.5	27.5	10	0	5				15	15	15				30	60	15
		10	92.5	90	90	70	95	62.5	100	100	95				10	7.5	15				50	25	32.5
		30	55	72.5	42.5	32.5	65	22.5	100	97.4359	100				2.5	5	5				25	10	15
		Figure 2j
			WT HEK293						Orai1 KO						Orai2 KO						Orai3 KO
		1	0	0	0	0	0	0	0	0	0				0	0	0				0	0	0
		3	0	0	0	5	0	0	0	0	0				25	52.5	50				7.5	12.5	30
		10	7.5	10	7.5	30	2.5	37.5	0	0	0				90	92.5	85				50	75	62.5
		30	45	27.5	57.5	67.5	35	77.5	0	2.5641	0				97.5	95	95				75	90	85
		Figure 2k
			WT HEK293						Orai1 KO						Orai2 KO						Orai3 KO
		1	100	100	100	97.5	100	100	100	100	100				97.5	97.5	100				100	100	100
		3	95	97.5	87.5	75	87.5	80	90	100	95				60	32.5	35				62.5	27.5	55
		10	0	0	2.5	0	2.5	0	0	0	5				0	0	0				0	0	5
		30	0	0	0	0	2.5	0	0	0	0				0	0	0				0	0	0
		Figure 2l
			HEK293						Orai1-2 DKO						Orai1-3 DKO						Orai2-3 DKO						Orai TKO
		1	0	0	0	2.5	0	0	0	0	0				0	0	0				7.5	10	0				0	0	0	0
		3	5	2.5	12.5	22.5	12.5	27.5	7.5	17.5	7.5				5	7.5	37.5				50	57.5	70				0	0	0	0
		10	92.5	90	90	70	95	62.5	70	90	92.5				77.5	82.5	80				37.5	40	27.5				65	2.5	15	40
		30	55	72.5	42.5	32.5	65	22.5	55	50	65				50	50	70				22.5	20	17.5				40	10	10	7.5
		Figure 2m
			HEK293						Orai1-2 DKO						Orai1-3 DKO						Orai2-3 DKO						Orai TKO
		1	0	0	0	0	0	0	0	0	0				0	0	0				0	2.5	0				0	0	0	0
		3	0	0	0	5	0	0	0	0	0				0	0	0				22.5	15	15				0	0	0	0
		10	7.5	10	7.5	30	2.5	37.5	0	0	0				0	0	0				60	60	72.5				0	0	0	0
		30	45	27.5	57.5	67.5	35	77.5	0	0	0				0	0	0				75	80	82.5				0	0	0	0
		Figure 2n
			HEK293						Orai1-2 DKO						Orai1-3 DKO						Orai2-3 DKO						Orai TKO
		1	100	100	100	97.5	100	100	100	100	100				100	100	100				92.5	87.5	95				100	100	100	100
		3	95	97.5	87.5	75	87.5	80	92.5	82.5	92.5				95	92.5	62.5				27.5	27.5	15				100	100	100	100
		10	0	0	2.5	0	2.5	0	30	10	7.5				22.5	17.5	20				2.5	0	0				35	97.5	85	60
		30	0	0	0	0	2.5	0	45	50	35				50	50	30				2.5	0	0				60	90	90	92.5
		Figure 2o
		Figure 2p
		siNT	1	1	1	1	1	1	1	1	1	1	1	1
		siORAI1	0.415608	0.274537	0.339245	0.588273	0.280537	0.431639	0.470425	0.36378	0.283957	0.43264	0.468256	0.454983
		Figure 2r
		siNT	0.53225	0.883147	0.701335	0.769457	0.775737	0.533337	0.742743	0.654494	0.579409	0.821782	0.75975	0.986687	0.457623	0.675992	0.393555	0.570416	0.219829	0.705194	0.728223	0.726517	0.673599	0.683013	0.612741	0.564246	0.855332	0.593049	0.482894	0.629094	0.435214	0.830477	0.665543	0.628667	0.479839	0.406036	0.764238	0.589363	0.741386	0.717099	0.684104	0.700016	0.768076	0.612614	0.527126	0.908622	0.882229	0.688324	0.669088
		siORAI1	0.152232	0.161491	0.178605	0.189304	0.22271	0.145726	0.187679	0.172125	0.350637	0.190259	0.202371	0.314463	0.198064	0.252642	0.210253	0.326318	0.374014	0.185324	0.189501	0.158107	0.214658	0.137489	0.16042	0.210535	0.1866	0.241488	0.235396	0.188543	0.221995	0.252801	0.156744	0.221403	0.203658	0.181791	0.177993	0.116761	0.196646	0.158187	0.099234	0.174118	0.166043	0.16485	0.14536	0.203064	0.216611	0.285536	0.203674
		Figure 2s
		siNT	7	7	6	9	2	3	2	13	2	16	8	12	5	7	5	16	7	2	3	6	6	3	3	7	7	12	6	3	9	6	17	7	3	12	7	5	7	2	12	10	11	4	2	3	5	6	6
		siORAI1	11	20	6	3	4	8	12	3	12	14	4	6	16	9	8	6	9	4	6	8	5	8	7	5	5	6	5	4	16	13	7	5	15	3	8	5	6	6	10	3	7	11	4	7	3	3	3
		Figure 2t
		siNT	65	70	65	60	47.5	60
		siORAI1	60	80	74	62.5	75	55
		Figure 2u
		siNT	10	15	22.5	25	37.5	20
		siORAI1	0	0	2	0	0	0
		Figure 2v
		siNT	25	15	12.5	15	15	20
		siORAI1	40	20	20	37.5	25	45
[truncated: 209 more columns]

## Sheet: Figure 3
Figure 3
	Figure 3b
	TK-ORAI1	0.545999	1.23655	1.05938	0.442384	0.893591	0.900325	0.737315	1.07705	0.601633	1.32598	0.673856	0.892051	1.08004	0.988865	0.849435	0.680827	0.900013	1.02565	0.652834	0.943232	0.872783	1.33494	0.884469	1.02245	0.856123	0.852241	0.774103	1.00476	0.770935	0.878913	1.18472	1.04156	1.0879	0.961277	0.723296	1.13814	0.868817	0.796127	1.24045	1.12875	0.965754	1.1125	1.04418	0.803747	0.587212	1.06756	0.856458	0.695655
	TK-ORAI2	0.433034	0.526081	0.416174	0.386362	0.295408	0.132976	0.248799	0.602878	0.692706	0.500083	0.741343	0.561066	0.561903	0.596938	0.290704	0.247348	0.862254	0.632797	0.414432	0.658777	0.459195	0.225809	0.776935	0.193674	0.668719	0.206853	0.426151	0.434614	0.645869	0.280992	0.713775	0.73734	0.972163	0.334816	0.719049	0.376917	0.907401	1.05263	0.437224	0.582369	0.892667	0.904241	0.639216	0.425544	0.622425	0.073863	0.771465	0.762334
	TK-ORAI3	0.160274	0.241128	0.231858	0.104761	0.162882	0.268379	0.069161	0.027579	0.042869	0.047662	0.038515	0.030356	0.005426	0.009509	0.003964	0.005112	0.003231	0.034824	0.005328	0.004936	0.006682	0.007141	0.005992	0.003233	0.010028	0.0048	0.007589	0.003725	0.013872	0.006634	0.004866	0.015368	0.180865	0.154597	0.003509	0.008243	0.019287	0	0.015677	0.037162	0.140394	0.041637	0.215356	0.171675	0.085727	0.133781	0.053464	0.112013
	ORAI-TKO	0.004883	0.019197	0.00328	0.001682	0.001789	0.002194	0.005521	0.003432	0.001979	0.001809	0.003253	0.001624	0.003345	0.002354	0.00437	0.002196	0.001394	0.003315	0.00199	0.001744	0.005982	0.007875	0.003112	0.00492	0.010471	0.004085	0.005681	0.002957	0.003032	0.006233	0.006295	0.001784	0.004878	0.013338	0.00604	0.002214	0.004286	0.029389	0.006108	0.004288	0.007858	0.004858	0.003712	0.001535	0.004615	0.003397	0.004224	0.001977
	Figure 3c
	TK-ORAI1	0.01903	0.05607	0.0461	0.01724	0.04504	0.0334	0.02591	0.04201	0.02584	0.05683	0.03448	0.03802	0.0506	0.04917	0.03003	0.02715	0.05943	0.0538	0.03793	0.06765	0.04521	0.06544	0.03597	0.06995	0.04729	0.03271	0.03006	0.04367	0.04677	0.05884	0.06459	0.04707	0.05459	0.06384	0.0307	0.07143	0.0557	0.03708	0.08276	0.06674	0.05194	0.04388	0.04986	0.02681	0.02373	0.05521	0.04756	0.04521
	TK-ORAI2	0.02131	0.03408	0.0273	0.02417	0.01673	0.01406	0.01314	0.03852	0.03366	0.02587	0.03362	0.03457	0.03698	0.02417	0.01746	0.01807	0.03053	0.02984	0.02319	0.03464	0.02789	0.018	0.04097	0.02446	0.02757	0.02676	0.04072	0.02237	0.03274	0.02922	0.03083	0.03176	0.04206	0.02489	0.03543	0.02818	0.04185	0.04401	0.01986	0.02429	0.03742	0.04925	0.01512	0.01064	0.01644	0.003816	0.01915	0.01943
	TK-ORAI3	0.0162	0.01815	0.01747	0.01579	0.01818	0.02262	0.01573	0.02202	0.01786	0.02234	0.02233	0.02019	0.01436	0.009474	0.008287	0.007143	0.01099	0.007409	0.009112	0.004887	0.007307	0.007302	0.004126	0.004961	0.006102	0.004721	0.005814	0.004299	0.01115	0.0153	0.01055	0.0103	0.01925	0.015	0.007749	0.01915	0.005053	0.009012	0.01009	0.008891	0.0138	0.008274	0.02314	0.01557	0.02952	0.0134	0.01539	0.02287
	ORAI-TKO	0.001643	0.002624	0.002647	0.00855	0.0008224	0.006435	-0.0006326	0.003271	0.003956	0.002896	0.003935	0.001854	0.002029	0.002499	0.004305	0.004839	0.001036	0.005389	0.003953	-3.684e-05	0.001991	0.002272	0.003418	0.001736	0.009024	0.002735	0.002116	0.001708	-0.001145	-0.001888	0.007555	0.005771	0.00587	0.004218	0.006266	0.002848	0.0007003	0.008762	0.006986	0.002844	0.006167	0.004795	0.005051	0.001218	0.004614	0.003316	0.002075	0.006851
	Figure 3d
	TK-ORAI1	124.474	157.116	174.144	207.422	184.698	197.796	214.278	315.93	180.04	169.833	162.06	148.811	161.036	182.123	157.486	149.378	274.078	157.459	150.873	192.388	151.01	168.787	152.296	177.583	171.319	156.019	157.574	201.792	180.693	286.691	293.233	166.721	164.277	153.905	323.208	364.285	258.136	183.227	236.865	195.659	225.26	168.927	173.173	158.64	161.635	173.85	222.111	177.723
	TK-ORAI2	145.344	159.075	155.692	240.057	138.795	133.416	161.994	156.818	165.569	147.595	167.803	149.625	153.204	217.894	157.066	168.545	172.676	251.655	221.668	164.668	235.668	152.127	202.566	325.023	163.274	236.115	260.252	175.986	216.888	244.75	161.615	163.243	161.11	176.088	165.283	152.172	149.778	151.999	150.646	158.743	159.253	203.49	190.578	266.3	213.391	195.261	187.057	191.022
	TK-ORAI3	239.616	194.651	189.231	201.588	277.933	389.107	172.448	167.758	148.633	155.494	144.302	170.177	160.054	169.719	169.199	169.827	171.195	172.748	169.47	171.948	169.019	168.047	171.196	177.576	172.677	173.842	169.473	190.762	201.163	179.405	183.423	210.645	226.735	228.813	192.825	183.618	216.414	180.908	183.854	199.475	242.384	191.522	218.954	449.685	196.053	202.545	208.071	206.264
	Figure 3h
	TK-ORAI1	5	2	9	4	3	5	5	4	2	4	4	2	10	3	5	3	5	5	5	8	4	3	2	7	2	3	3	6	7	12	2	8	3	2	8	5	14	3	4	4	12	2	7	2	3	5	3	4
	TK-ORAI2	2	5	3	8	2	16	6	5	2	7	6	2	2	8	8	15	3	9	3	7	10	3	4	2	4	2	2	10	4	4	3	2	12	2	3	2	7	2	2	7	7	2	7	4	3	4	15	8
	TK-ORAI3	4	4	12	13	9	3	13	6	11	4	6	11	4	6	3	3	6	2	9	5	3	9	7	11	7	4	9	7	12	2	3	2	14	3	10	2	10	7	2	4	13	3	13	10	4	11	3	2
	Figure 3i
	TK-ORAI1	26.6667	40	56.6667	46.6667
	TK-ORAI2	80	83.3333	80	73.3333
	TK-ORAI3	96.6667	76.6667	83.3333	73.3333
	Figure 3j
	TK-ORAI1	56.6667	36.6667	23.3333	30
	TK-ORAI2	6.66667	6.66667	0	16.6667
	TK-ORAI3	0	3.33333	6.66667	3.33333
	Figure 3k
	TK-ORAI1	260.774	347.526	231.006	220.78	259.186	347.147	340.954	331.397	301.384	240.294	240.893	252.006	162.011	189.802	173.165	200.958	173.173	180.643	178.033	268.582	334.38	242.773	184.449	174.821	244.508	279.704	183.492	214.396	191.284	183.964	309.67	211.23	210.688	252.048	264.959	240.342	423.055	500.719	573.439	271.714	182.519	212.462	419.216	191.042	216.331	276.118	192.073	180.836
	TK-ORAI2	415.669	233.27	308.557	287.513	331.51	327.097	213.81	192.584	220.667	230.303	282.714	261.78	206.95	209.114	239.806	281.258	495.101	268.131	366.507	490.004	195.07	357.887	189.143	307.949	292.506	391.757	354.654	312.932	356.216	283.531	327.101	414.222	277.208	370.431	264.143	217.548	371.678	417.256	331.211	226.833	268.942	229.219	338.793	393.651	220.87	228.601	386.365	236.847
	TK-ORAI3	204.519	317.838	246.648	250.94	193.34	267.642	198.801	302.533	271.045	296.717	189.491	276.827	187.486	184.403	181.829	226.194	236.958	253.729	190.653	228.048	222.43	177.044	234.833	290.945	434.338	200.778	227.08	189.336	205.207	187.611	499.685	313.725	435.841	308.37	366.317	338.395	435.093	327.55	292.484	346.856	329.245	333.336	343.287	279.425	264.773	260.434	254.975	297.233
	Figure 3m
	ORAI1	0.00796	0.03247	0.02185	0.01846	0.02346	0.05567	0.05689	0.01955	0.00773	0.00133	0	0	0.00835	0.00731	0	0.0243	0.01049	0	0.00389	0	0	0.01342	0.01639	0.01438	0.01674	0.0075	0	0.007	0	0.02853	0.04833	0.01058	0.03521	0.01488	0.03981	0.00878	0.01342	0.01023	0.01478
	ORAI2	0.08476	0.08066	0.03918	0.01977	0.06565	0.05762	0.04102	0.08232	0.00347	0.02309	0.05255	0.07167	0.02155	0.01055	0.01901	0.03113	0.04703	0.04168	0.05296	0.04358	0.04043	0.02851	0.01337	0.01618	0.06027	0.05594	0.06005	0.07138	0.02	0.0272	0.01651	0.00035	0.00293	0.01717	0.02601	0.02216	0.13833	0.14205	0.15744	0.10191	0.07051	0.07436	0.06322	0.00798	0.01468	0.01269
	ORAI3	0.07595	0.07003	0.07659	0.0741	0.06094	0.04519	0.05175	0.03562	0.00882	0.0146	0.00963	0.03708	0.01401	0.00747	0.03771	0.02228	0.01191	0.02883	0.0203	0.05645	0.06115	0.04043	0.06387	0.05137	0.0702	0.06683	0.02204	0.04998	0.04517	0.03581	0.02328	0.0179	0.01648	0.07278	0.06388	0.08165	0.03389	0.04815	0.0085	0.02786	0.02608	0.05973	0.04576	0.04532	0.04463	0.04667	0.04085	0.02659
	Figure 3n
	ORAI1	0.00796	0.03247	0.02185	0.01846	0.02346	0.05567	0.05689	0.01955	0.00773	0.00133	0	0	0.00835	0.00731	0	0.0243	0.01049	0	0.00389	0	0	0.01342	0.01639	0.01438	0.01674	0.0075	0	0.007	0	0.02853	0.04833	0.01058	0.03521	0.01488	0.03981	0.00878	0.01342	0.01023	0.01478
	ORAI2	0.08476	0.08066	0.03918	0.01977	0.06565	0.05762	0.04102	0.08232	0.00347	0.02309	0.05255	0.07167	0.02155	0.01055	0.01901	0.03113	0.04703	0.04168	0.05296	0.04358	0.04043	0.02851	0.01337	0.01618	0.06027	0.05594	0.06005	0.07138	0.02	0.0272	0.01651	0.00035	0.00293	0.01717	0.02601	0.02216	0.13833	0.14205	0.15744	0.10191	0.07051	0.07436	0.06322	0.00798	0.01468	0.01269
	ORAI3	0.07595	0.07003	0.07659	0.0741	0.06094	0.04519	0.05175	0.03562	0.00882	0.0146	0.00963	0.03708	0.01401	0.00747	0.03771	0.02228	0.01191	0.02883	0.0203	0.05645	0.06115	0.04043	0.06387	0.05137	0.0702	0.06683	0.02204	0.04998	0.04517	0.03581	0.02328	0.0179	0.01648	0.07278	0.06388	0.08165	0.03389	0.04815	0.0085	0.02786	0.02608	0.05973	0.04576	0.04532	0.04463	0.04667	0.04085	0.02659
	Figure 3o
	ORAI1	0.12445	0.13672	0.0992	0.12217	0.09703	0.12798	0.12166	0.12383	0.11821	0.10188	0.10987	0.11684	0.10942	0.10612	0.10612	0.07642	0.10066	0.12141	0.12159	0.12586	0.08893	0.10691	0.12625	0.1092	0.10415	0.11957	0.13742	0.07634	0.11746	0.08279	0.09974	0.06863	0.13713	0.11244	0.12748	0.07926	0.10246	0.09469	0.10088
	ORAI2	0.13631	0.10751	0.16565	0.16926	0.13918	0.14747	0.12678	0.12946	0.15651	0.13643	0.15	0.10039	0.1508	0.14252	0.12781	0.12747	0.14396	0.12456	0.13291	0.1363	0.13375	0.13977	0.17235	0.15355	0.11465	0.13763	0.14594	0.12357	0.14472	0.13548	0.17236	0.1678	0.16269	0.19066	0.15108	0.19525	0.13548	0.12128	0.10886	0.07917	0.14677	0.11831	0.10021	0.14275	0.13919	0.14299
	ORAI3	0.07756	0.04544	0.07701	0.05812	0.05334	0.10679	0.04411	0.0877	0.07714	0.08923	0.13783	0.12363	0.11763	0.13899	0.13857	0.10575	0.11994	0.14619	0.07505	0.10267	0.13144	0.13611	0.02936	0.06031	0.05225	0.02054	0.0758	0.09143	0.10853	0.08678	0.12345	0.10959	0.10151	0.05438	0.03529	0.02126	0.03873	-0.00211	0.05203	0.02908	0.04953	0.07014	0.07761	0.07611	0.07148	0.05997	0.05572	0.05797
	Figure 3p
	ORAI1	0.01652	0.01932	0.01425	0.01566	0.01232	0.0184	0.01752	0.01826	0.01677	0.01429	0.01509	0.0154	0.01469	0.01344	0.01367	0.01057	0.0118	0.01703	0.01842	0.01792	0.01036	0.01368	0.01672	0.0151	0.01146	0.01529	0.01765	0.01037	0.01329	0.008437	0.01016	0.008894	0.01762	0.01571	0.01798	0.01038	0.0134	0.0127	0.01303
	ORAI2	0.01733	0.01387	0.01887	0.02131	0.01825	0.01898	0.01722	0.01658	0.01932	0.01781	0.01794	0.01385	0.01902	0.01863	0.01717	0.01736	0.02224	0.01542	0.01728	0.01848	0.01775	0.01954	0.02342	0.02161	0.01706	0.01761	0.0184	0.01577	0.01558	0.01551	0.01827	0.02163	0.02206	0.02549	0.02131	0.02403	0.01663	0.01606	0.01463	0.01176	0.01706	0.01445	0.01368	0.01929	0.0189	0.01876
	ORAI3	0.01084	0.007498	0.01077	0.008898	0.007048	0.01451	0.006167	0.013	0.01137	0.01075	0.01831	0.01636	0.01598	0.01709	0.01891	0.01474	0.01596	0.02187	0.00871	0.01908	0.01556	0.01836	0.003361	0.007169	0.006866	0.002824	0.01095	0.0152	0.01688	0.01333	0.01749	0.01351	0.01192	0.008882	0.004239	0.005519	0.005371	0.002948	0.008675	0.005285	0.006561	0.009054	0.01057	0.01101	0.01059	0.008784	0.008231	0.008044
	Figure 3q
	ORAI1	1.18341	1.6886	1.40325	1.67309	1.5276	1.32072	0.925344	1.20823	0.659519	0.954881	1.06707	1.17877	1.20812	1.40945	0.813285	1.26499	1.45116	1.21277	1.45936	0.806999	2.17528	1.00219	1.70838	1.22846	0.910146	0.796036	0.987679	0.726219	1.05535	2.31524	0.807933	1.52336	1.16963	1.26121	1.13946	2.3696	0.786956	0.845849	1.32864
	ORAI2	1.1398	0.845163	1.67867	1.11131	1.71136	0.907099	1.09003	1.02521	0.893798	0.836883	0.962755	1.13158	0.738278	0.935819	2.06114	1.40251	1.70754	1.43838	1.51239	1.53414	1.47924	1.57225	1.35413	1.5655	1.51941	1.22078	1.27423	2.20957	1.55057	1.1374	0.727933	1.27892	1.6003	1.54355	1.30821	1.84538	1.29605	1.04138	1.34837	1.08445	1.85007	1.63569	1.20158	1.43401	1.19433	1.29682
	ORAI3	2.21409	2.01714	1.63431	1.74046	1.72535	1.58677	1.67469	1.88678	1.54705	1.35506	1.30162	2.15504	1.50815	0.958029	1.18299	1.84948	1.88017	2.04942	2.23444	0.721056	0.67395	0.811685	0.727918	0.755043	0.882676	1.09584	0.986995	1.7082	1.17964	0.946795	0.484163	0.844941	1.18217	1.05651	1.01896	1.13565	1.38299	1.35799	1.24793	1.04582	1.01608	1.06735	1.40816	1.1796	1.32912	1.21921	1.59846	1.59318
[truncated: 72 more columns]

## Sheet: Figure 4
Figure 4
	Figure 4d	ORAI1		29.5	21	22.1667	22.8235	6.29412	46.3571	15.7692	10.0833	17.1379	14.6154	14.5
		ORAI2		10.9375	9.04545	3.77778	12.2903	9.38889	14.5	10.75	13.3333	8.29412	13.125
		ORAI3		7	7	1.85	5.26316	3.77273	6.15	10.9167	4.69231	7.08696	8.13333	4.30769
			mV
	Figure 4e	ORAI1	-120	0.476	0.525	0.461	0.437	0.467	0.552	0.484	0.478	0.572	0.432	0.514
			-100	0.52	0.606	0.535	0.492	0.489	0.595	0.519	0.557	0.606	0.471	0.55
			-80	0.618	0.713	0.654	0.595	0.496	0.695	0.581	0.627	0.723	0.556	0.632
			-60	0.713	0.837	0.785	0.72	0.576	0.779	0.661	0.73	0.793	0.656	0.712
		ORAI2	-120	0.392	0.425	0.438	0.395	0.364	0.377	0.398	0.402	0.381	0.396
			-100	0.421	0.459	0.43	0.417	0.377	0.399	0.417	0.42	0.406	0.418
			-80	0.485	0.5	0.434	0.473	0.45	0.459	0.481	0.459	0.474	0.477
			-60	0.551	0.572	0.51	0.558	0.523	0.522	0.586	0.545	0.58	0.557
		ORAI3	-120	0.195	0.305	0.136	0.206	0.181	0.156	0.26	0.174	0.217	0.228	0.233
			-100	0.197	0.312	0.159	0.24	0.19	0.167	0.272	0.185	0.218	0.226	0.224
			-80	0.226	0.323	0.19	0.252	0.21	0.206	0.273	0.217	0.238	0.243	0.245
			-60	0.289	0.36	0.205	0.306	0.267	0.273	0.33	0.25	0.277	0.294	0.291
	Figure 4i	ORAI1+ORAI2		12.375	16.625	7.52381	8.17647	9.2381	11.4444	5.8125	15.35	14.7692	11.75	9.4375
		ORAI1+ORAI3		15	6.68421	13.65	7.3	13.6087	12.95	14.9333	3.6	18.4444	9.16667
		ORAI2+ORAI3		10.875	6.61538	4.61111	5.4	7.73913	8.21053	9.64286	7.94444	10.6875	7.21429	7.16667	4.91667
			mV
	Figure 4j	ORAI1+ORAI2	-120	0.49	0.438	0.471	0.486	0.477	0.491	0.507	0.414	0.404	0.491	0.46
			-100	0.551	0.486	0.48	0.518	0.54	0.534	0.525	0.453	0.437	0.522	0.504
			-80	0.648	0.566	0.527	0.572	0.625	0.588	0.602	0.509	0.526	0.594	0.557
			-60	0.75	0.671	0.613	0.65	0.717	0.664	0.632	0.603	0.64	0.678	0.667
		ORAI1+ORAI3	-120	0.301	0.489	0.432	0.45	0.416	0.414	0.326	0.405	0.309	0.295
			-100	0.332	0.484	0.456	0.454	0.458	0.471	0.357	0.413	0.357	0.329
			-80	0.392	0.509	0.511	0.472	0.526	0.584	0.409	0.445	0.432	0.412
			-60	0.487	0.564	0.6	0.503	0.628	0.69	0.49	0.465	0.544	0.537
		ORAI2+ORAI3	-120	0.287	0.387	0.351	0.293	0.329	0.268	0.254	0.343	0.383	0.321	0.335	0.253
			-100	0.289	0.379	0.349	0.293	0.359	0.299	0.27	0.359	0.41	0.358	0.351	0.262
			-80	0.342	0.371	0.357	0.306	0.404	0.344	0.335	0.383	0.413	0.368	0.381	0.265
			-60	0.406	0.42	0.417	0.333	0.506	0.429	0.373	0.439	0.488	0.429	0.463	0.279
	Figure 4n	ORAI1,2		3.4	3.94737	5	3.52	5.47059	3.29167	5.65625	5.13043	3.66667	3.52381	4.1	5.8	7.66667	4.38889	3.7	4.35
		ORAI1,3		7	4.19048	8.13636	3.65	4.52174	5.53571	4.625	5.45455	5.42857	5.8	5.75	3.85714	6.2	3	3.86667	5.04	3.72222	8.35714
		ORAI2,3		3.85714	4.6	3.97143	5.28571	3.33333	5.52174	5.4	4.52381	6.13636	6.5	2.8	2.07692	4.41176	4.55556	3.33333	2.52	2.88889
			mV
	Figure 4o	ORAI1,2	-120	0.527	0.609	0.506	0.521	0.556	0.695	0.749	0.731	0.531	0.537	0.54	0.448	0.554	0.443	0.448	0.464
			-100	0.563	0.602	0.5	0.503	0.55	0.586	0.699	0.685	0.565	0.538	0.546	0.445	0.54	0.452	0.468	0.459
			-80	0.562	0.658	0.535	0.552	0.596	0.566	0.69	0.642	0.483	0.568	0.598	0.51	0.561	0.485	0.545	0.491
			-60	0.574	0.618	0.569	0.589	0.632	0.6	0.712	0.663	0.542	0.61	0.641	0.522	0.579	0.487	0.594	0.526
		ORAI1,3	-120	0.396	0.437	0.463	0.419	0.41	0.551	0.513	0.489	0.511	0.348	0.334	0.48	0.45	0.434	0.389	0.481	0.429	0.316
			-100	0.442	0.407	0.466	0.414	0.438	0.546	0.509	0.478	0.493	0.371	0.363	0.541	0.44	0.405	0.422	0.449	0.465	0.352
			-80	0.473	0.482	0.547	0.402	0.481	0.587	0.552	0.533	0.555	0.418	0.399	0.5	0.5	0.425	0.437	0.453	0.5	0.392
			-60	0.593	0.539	0.628	0.451	0.521	0.655	0.602	0.615	0.59	0.464	0.475	0.541	0.567	0.441	0.493	0.488	0.537	0.448
		ORAI2,3	-120	0.468	0.451	0.401	0.381	0.388	0.426	0.471	0.447	0.502	0.506	0.324	0.357	0.411	0.417	0.357	0.459	0.396
			-100	0.473	0.45	0.389	0.413	0.363	0.425	0.49	0.442	0.502	0.483	0.336	0.358	0.388	0.423	0.333	0.405	0.419
			-80	0.474	0.467	0.412	0.434	0.404	0.468	0.507	0.468	0.5	0.529	0.357	0.395	0.421	0.426	0.337	0.413	0.446
			-60	0.493	0.5	0.472	0.472	0.427	0.484	0.573	0.534	0.556	0.56	0.367	0.471	0.478	0.5	0.375	0.519	0.426

## Sheet: Figure 5
Figure 5
	Figure 5e
	HEK293	0.571316	0.514885	0.645782	0.861763	0.858819	0.815156	0.505405	0.746764	0.811458	0.68827	0.561013	0.487606	0.552836	0.35686	0.345314	0.42218	0.557773	0.587371	0.697194	0.589204	0.402675	0.573906	0.566041	0.732519	0.440779	0.544314	0.630855	0.536231	0.437662	0.735664	0.821525	0.614283	0.730027	0.572497	0.702177	0.696236	0.801557	0.444161	0.642167	0.629359	0.59679	0.534036	0.66991	0.504728	0.607799	1.01009	0.728156	0.812885
	ORAI1-SKO	0.040515	0.034857	0.016832	0.061388	0.072794	0.037186	0.046702	0.075476	0.033183	0.078132	0.085283	0.046827	0.05151	0.051155	0.067362	0.048404	0.046056	0.047667	0.035237	0.022888	0.041564	0.022923	0.027535	0.026173	0.023756	0.053721	0.043115	0.054719	0.028347	0.029443	0.050931	0.048874	0.060978	0.03283	0.05554	0.028665	0.12651	0.147335	0.055228	0.172499	0.099119	0.106877	0.101183	0.096843	0.08514	0.067884	0.118433	0.069336
	HEK293 E106Q	0.002166	0.083052	0.022259	0.063855	0.031531	0.141387	0.055421	0.059322	0.08869	0.099611	0.027235	0.261049	0.15109	0.095462	0.084653	0.086042	0.119246	0.060097	0.100677	0.139462	0.08629	0.056569	0.070544	0.209784	0.033996	0.045786	0.078495	0.045403	0.026894	0.05792	0.011869	0.022367	0.06606	0.006701	0.01663	0.1	0.013133	0.024025	0.040392	0.071786	0.033006	-0.00032	0.008189	0.09441	0.057414	0.07612	0.02206	0.026299
	ORAI1-SKO E106Q	0.010669	0.005196	0.01209	0.005681	0.025483	0.038888	0.008947	0.007481	0.004511	0.013854	0.010811	0.058627	0.014765	0.005934	0.088878	0.019236	0.01624	0.041783	0.021345	0.00426	0.007782	0.030687	0.016204	0.023689	0.014802	0.01635	0.028831	0.127411	0.057909	0.010404	0.032605	0.031222	0.004336	0.049773	0.035072	0.138953	0.000673	0.005855	0.007469	0.036398	0.049095	0.002092	0.131718	0.030072	0.011214	0.028875	0.042538	0.008889
	HEK293 E106A	0.029102	0.008429	0.027264	0.010414	0.018291	0.025917	0.027874	0.019085	0.017063	0.029196	0.043936	0.041665	0.050416	0.027898	0.023467	0.044513	0.016733	0.006327	0.032094	0.034927	0.060692	0.053924	0.041527	0.033474	0.02552	0.037984	0.038163	0.028477	0.042819	0.03113	0.050676	0.057125	0.060996	0.05355	0.027764	0.014817	0.051466	0.030345	0.028439	0.032776	0.044367	0.038649	0.028618	0.040421	0.017755	0.039021	0.029894	0.021185
	ORAI1SKO E106A	0.006473	-3e-06	0.00606	0.024766	0.007118	0.02255	-0.00045	0.013657	0.025648	0.01761	0.020767	0.005354	0.043309	0.029974	0.005086	0.029611	0.00897	0.014465	0.018761	0.009564	0.018987	0.025496	0.031931	0.008136	0.032803	0.006517	0.01893	0.03348	0.015086	0.006609	0.024049	0.016208	0.021197	0.022608	0.044707	0.015761	0.003931	0.015935	0.015615	0.010247	0.000285	0.026673	0.015373	0.015467	0.017097	0.006356	0.009952	-5e-06
	HEK293 E80Q	0.024573	0.006975	0.018934	0.012074	0.02409	0.01448	0.010775	0.004668	-0.00509	-0.00453	0.01591	-0.00273	0.008049	0.00361	0.042861	-0.0015	-0.00264	0.009802	0.031183	0.023257	-0.00451	0.000799	0.002011	-0.00299	-0.00046	0.009134	0.008524	0.005976	0.002894	-0.00333	0.003231	0.014808	0.004192	0.004369	0.009999	0.004157	0.008455	0.034017	0.007563	0.003548	0.000188	0.004942	0.01808	0.00966	0.013582	0.017863	0.011491	0.00502
	ORAI1-SKO E80Q	-0.00495	-0.0071	0.001469	-0.00753	-0.00807	0.008662	-0.00754	-0.00333	-0.00522	-0.00087	-0.01017	-0.00725	-0.00083	-0.00031	-0.00545	0.008175	0.003241	-0.00571	-0.00176	0.00157	-0.00713	-0.00658	0.001989	0.009233	-0.0044	0.00097	-0.00437	0.00846	0.012308	0.019992	0.017829	0.010702	0.010425	0.025954	0.008164	0.009078	0.026963	0.004755	0.075474	0.011476	0.012008	0.008588	0.029969	0.000844	-0.00292	0.000853	0.034302	0.004284
	HEK293 E81Q	0.015739	0.031158	0.026441	0.020873	0.010323	0.020376	0.023753	0.008943	0.03029	0.030447	0.005935	0.037939	0.021555	0.01127	0.009162	0.025281	0.030259	0.023997	0.02611	0.03166	0.020047	0.014475	0.015956	0.027333	0.009384	0.02505	0.020233	0.021441	0.037573	0.00748	0.019923	0.006316	0.02114	0.027194	0.015079	0.044496	0.024681	0.032592	0.016901	0.037881	0.041612	0.019903	0.01064	0.011615	0.034519	0.017967	0.033171	0.029897
	ORAI1-SKO E81Q	0.006969	0.055848	0.046263	-0.0057	-0.00059	-0.00833	-0.00811	0.021131	0.00177	-0.00509	0.018744	0.018969	-0.00271	0.00851	0.001138	0.007763	0.009925	0.01359	-0.00423	0.004029	0.004995	0.002438	0.011192	-0.00184	0.011374	0.008753	0.018693	0.017373	0.011038	-0.00207	0.0024	-0.00219	0.01189	0.008675	0.003493	-0.00109	0.001354
	Figure 5f
	HEK293	2	6	6	4	5	5	7	2	5	7	4	6	4	3	5	2	2	4	2	5	5	4	7	3	8	4	2	2	7	3	3	4	9	3	2	4	2	6	9	7	9	13	7	16	16	11	4	6
	ORAI1-SKO	8	5	3	9	3	8	6	5	6	3	9	5	6	7	5	7	3	5	7	8	7	15	8	12	5	8	8	11	7	10	6	9	3	8	6	7	6	5	8	10	8	6	13	6	10	4	2	4
	HEK293 E106Q	6	8	10	7	12	7	2	6	6	2	6	7	4	8	4	5	8	6	2	3	6	3	7	5	8	6	6	5	4	4	7	4	3	6	11	9	4	7	4	3	3	2	3	3	9	3	4	9
	ORAI1-SKO E106Q	8	5	8	6	5	4	7	4	4	4	9	4	4	3	3	9	3	18	2	3	13	8	7	7	3	6	3	10	9	7	5	11	9	4	5	4	3	5	10	10	4	6	9	4	9	2	3	2
	HEK293 E80Q	7	3	3	8	7	2	4	3	3	4	2	2	3	4	2	2	4	4	2	3	7	4	4	3	5	8	5	3	3	4	5	3	4	9	6	2	6	6	3	2	6	4	2	2	5	5	8	2
	ORAI1-SKO E80Q	7	3	2	7	2	2	2	3	9	5	2	2	5	4	12	7	7	6	5	7	6	3	5	3	2	3	5	4	3	7	2	4	2	5	4	4	4	5	7	2	8	5	4	3	2	6	3	2
	HEK293 E81Q	2	2	4	3	3	2	2	3	4	2	5	2	2	3	3	3	3	7	4	6	5	7	2	3	5	4	4	4	5	5	3	4	2	4	5	6	3	2	4	6	6	6	4	10	3	3	3	7
	ORAI1-SKO E81Q	3	3	2	2	5	6	9	7	3	3	3	6	9	4	7	3	6	3	4	3	7	3	5	4	8	2	7	6	7	7	3	3	5	4	3	2	4	2	3	5	4	4	2	2	5	5	2	5
	HEK293 E106A	5	3	7	5	3	4	2	5	5	3	5	4	5	2	2	3	2	10	4
	ORAI1-SKO E106A	6	3	4	5	2	3	7	7	2	9	3	8	4	4	6	7	7	4	2	4	3	5	8	3	4	3	3	2	4	8	4	4	3	4	7	5	3	4	2	6	2	2	2	2	8	7	2	2
	ORAI-TKO	2	2	2	3	4	3	4	3	4	3	2	2	2	2	2	4	2	3	2	3	2	2	3	3	2	2	3	2	5	2	2	2	5	6	2	2	3	2	3	2	3	2	4	3	4	2	4	3
	ORAI TKO is from fig 1f
	Figure 5g	HEK293	BAPTA	0.416	0.342	0.444	0.291	0.364	0.172	0.062	0.392	0.229	0.358
			2-APB	0.054	0.075	0	0.07	0.001	0.208	0.18	0	0	0.049
	Figure 5h	ORAI1-SKO	BAPTA	0	0.03	0.183	0.132	0.024	0
			2-APB	0.36	0.23	0.132	0.324	0	0.182
	Figure 5i	ORAI2-SKO	BAPTA	0.466	0.317	0.33	0.782	0
			2-APB	0.296	0.561	0.302	0.741	0.455
	Figure 5j	ORAI3-SKO	BAPTA	0.393	0.431	0.363	0.429	0.607	0.382
			2-APB	0.334	0.29	0.26	0.346	0.304	0.15
	Figure 5k	ORAI2,3-DKO	BAPTA	0.063	0.042	0.092	0.134	0.228	0.273	0.269	0.178	0.475	0.306
			2-APB	0.034	0	0.02	0.09	0.074	0.06	0.068	0.254	0.05	0.098	0.059	0.288
	Figure 5l	ORAI1,3-DKO	BAPTA	0.053	0.03	0.008	0.123	0.048	0	0	0.014
			2-APB	0.06	0.076	0	0.203	0.053	0.002	0	0.058
	Figure 5m	ORAI1,2-DKO	BAPTA	0.056	0.067	0.086	0.029	0.058	0.041	0.069	0.011
			2-APB	0.3	0.339	0.466	0.133	0.225	0.367	0.261	0.132	0.126	0.188	0.458
[truncated: 127 more columns]

## Sheet: Figure 6
Figure 6
	Figure 6a
	Time (s)	0	0.1	0.2	0.3	0.4	0.5	0.6	0.7	0.8	0.9	1	1.1	1.2	1.3	1.4	1.5	1.6	1.7	1.8	1.9	2	2.1	2.2	2.3	2.4	2.5	2.6	2.7	2.8	2.9	3	3.1	3.2	3.3	3.4	3.5	3.6	3.7	3.8	3.9	4	4.1	4.2	4.3	4.4	4.5	4.6	4.7
	HEK293	0.079414	0.084807	0.089983	0.095179	0.10066	0.10677	0.11405	0.12343	0.13683	0.15849	0.19691	0.254	0.29961	0.30876	0.28998	0.25937	0.22662	0.1961	0.16953	0.14754	0.13013	0.11683	0.10692	0.099648	0.094358	0.090524	0.087754	0.085759	0.084328	0.083307	0.082585	0.082083	0.08174	0.081516	0.081377	0.081302	0.081274	0.08128	0.081312	0.081363	0.081428	0.081503	0.081586	0.081675	0.081768	0.081864	0.081963	0.082063
	ORAI1,2-DKO	0.031382	0.031479	0.031562	0.031634	0.031695	0.031747	0.031792	0.03183	0.031862	0.031889	0.031912	0.031932	0.031948	0.031961	0.031973	0.031982	0.031989	0.031995	0.031999	0.032002	0.032005	0.032006	0.032007	0.032007	0.032007	0.032006	0.032005	0.032003	0.032002	0.031999	0.031997	0.031995	0.031992	0.031989	0.031986	0.031983	0.03198	0.031977	0.031973	0.03197	0.031967	0.031963	0.03196	0.031956	0.031953	0.031949	0.031946	0.031942
	Figure 6b
	Time (s)	0	0.1	0.2	0.3	0.4	0.5	0.6	0.7	0.8	0.9	1	1.1	1.2	1.3	1.4	1.5	1.6	1.7	1.8	1.9	2	2.1	2.2	2.3	2.4	2.5	2.6	2.7	2.8	2.9	3	3.1	3.2	3.3	3.4	3.5	3.6	3.7	3.8	3.9	4	4.1	4.2	4.3	4.4	4.5	4.6	4.7
	ORAI1-SKO	0.033647	0.033784	0.033901	0.034	0.034086	0.034158	0.03422	0.034272	0.034317	0.034354	0.034386	0.034413	0.034435	0.034454	0.03447	0.034483	0.034493	0.034502	0.034509	0.034514	0.034518	0.034522	0.034524	0.034525	0.034526	0.034527	0.034526	0.034526	0.034525	0.034523	0.034522	0.03452	0.034518	0.034516	0.034514	0.034511	0.034509	0.034506	0.034504	0.034501	0.034498	0.034495	0.034492	0.03449	0.034487	0.034484	0.034481	0.034478
	ORAI2-SKO	0.081938	0.087868	0.093637	0.099549	0.10597	0.11342	0.12278	0.13577	0.15609	0.19111	0.24439	0.29171	0.30618	0.2917	0.26348	0.23183	0.20169	0.1751	0.15283	0.13499	0.12124	0.11093	0.10334	0.097813	0.093807	0.090917	0.088841	0.087357	0.086304	0.085565	0.085054	0.08471	0.084488	0.084356	0.084289	0.084271	0.084288	0.084332	0.084395	0.084472	0.08456	0.084656	0.084758	0.084864	0.084973	0.085085	0.085198	0.085313
	Figure 6c
	Time (s)	0	0.1	0.2	0.3	0.4	0.5	0.6	0.7	0.8	0.9	1	1.1	1.2	1.3	1.4	1.5	1.6	1.7	1.8	1.9	2	2.1	2.2	2.3	2.4	2.5	2.6	2.7	2.8	2.9	3	3.1	3.2	3.3	3.4	3.5	3.6	3.7	3.8	3.9	4	4.1	4.2	4.3	4.4	4.5	4.6	4.7
	ORAI-TKO	0.026929	0.026973	0.027011	0.027043	0.027071	0.027095	0.027116	0.027133	0.027147	0.027159	0.027169	0.027177	0.027183	0.027188	0.027192	0.027194	0.027196	0.027197	0.027197	0.027196	0.027195	0.027193	0.027191	0.027188	0.027185	0.027182	0.027179	0.027175	0.027171	0.027167	0.027163	0.027158	0.027154	0.027149	0.027145	0.02714	0.027135	0.02713	0.027126	0.027121	0.027116	0.027111	0.027106	0.0271	0.027095	0.02709	0.027085	0.02708
	ORAI2,3-DKO	0.085439	0.092124	0.098739	0.1057	0.11355	0.12315	0.13607	0.15554	0.1877	0.23604	0.28198	0.30024	0.29049	0.26566	0.23607	0.20707	0.18102	0.15887	0.14087	0.12682	0.11618	0.1083	0.10253	0.098343	0.095327	0.093165	0.091625	0.090538	0.089781	0.089263	0.088921	0.088706	0.088584	0.088531	0.088528	0.088562	0.088623	0.088704	0.0888	0.088907	0.089022	0.089144	0.089269	0.089399	0.08953	0.089664	0.089799	0.089935
	Figure 6d
	Time (s)	0	0.1	0.2	0.3	0.4	0.5	0.6	0.7	0.8	0.9	1	1.1	1.2	1.3	1.4	1.5	1.6	1.7	1.8	1.9	2	2.1	2.2	2.3	2.4	2.5	2.6	2.7	2.8	2.9	3	3.1	3.2	3.3	3.4	3.5	3.6	3.7	3.8	3.9	4	4.1	4.2	4.3	4.4	4.5	4.6	4.7
	HEK293	0.079414	0.089324	0.098307	0.10642	0.11372	0.12027	0.12615	0.13142	0.13613	0.14035	0.14412	0.14749	0.15049	0.15317	0.15556	0.15768	0.15957	0.16124	0.16272	0.16403	0.16518	0.1662	0.16708	0.16786	0.16852	0.1691	0.16959	0.17001	0.17035	0.17063	0.17086	0.17104	0.17117	0.17126	0.17131	0.17132	0.17131	0.17127	0.1712	0.17111	0.171	0.17087	0.17072	0.17056	0.17038	0.17019	0.16999	0.16978
	ORAI2-SKO	0.081938	0.092369	0.10178	0.11024	0.11782	0.12461	0.13067	0.13608	0.14091	0.14521	0.14904	0.15246	0.1555	0.1582	0.1606	0.16273	0.16461	0.16628	0.16776	0.16905	0.17019	0.17119	0.17206	0.17281	0.17346	0.17402	0.17449	0.17488	0.17521	0.17547	0.17568	0.17583	0.17594	0.17601	0.17604	0.17604	0.17601	0.17595	0.17586	0.17575	0.17562	0.17548	0.17531	0.17513	0.17494	0.17474	0.17452	0.1743
	ORAI1,2-DKO	0.031382	0.033366	0.035296	0.03717	0.038989	0.040751	0.042457	0.044106	0.045698	0.047234	0.048714	0.050138	0.051508	0.052824	0.054087	0.055299	0.05646	0.057572	0.058635	0.059652	0.060623	0.06155	0.062434	0.063277	0.06408	0.064844	0.06557	0.066261	0.066917	0.06754	0.06813	0.06869	0.06922	0.069721	0.070196	0.070644	0.071067	0.071466	0.071842	0.072196	0.072529	0.072842	0.073136	0.073412	0.073669	0.073911	0.074136	0.074346
	ORAI2,3-DKO	0.085439	0.0966	0.10661	0.11555	0.12351	0.1306	0.1369	0.1425	0.14747	0.15189	0.15581	0.15928	0.16236	0.16509	0.16751	0.16964	0.17153	0.17319	0.17465	0.17593	0.17705	0.17803	0.17887	0.1796	0.18023	0.18075	0.1812	0.18156	0.18186	0.1821	0.18228	0.18241	0.18249	0.18253	0.18254	0.18251	0.18245	0.18237	0.18226	0.18213	0.18198	0.18181	0.18162	0.18142	0.18121	0.18098	0.18075	0.1805
[truncated: 2,454 more columns]

## Sheet: Figure 7
Figure 7
	Figure 7b
	HEK293	2.45953	1.18486	1.08348	1.04714	1.70933	1.37143	1.86336	1.70527	1.97714	1.41187	2.6622	1.27004	1.63559	0.63855	1.28429	1.19352	1.3823	1.33788	1.17676	1.38352	1.005	1.50355	0.70694	1.34321	1.47314	1.62472	1.77425	1.60283	1.24521	1.07246	0.9668	0.85743	1.05026	1.25284	1.53542	1.0975	1.09751	1.45478	1.10388	1.35709	1.05714	1.61636	0.96881	0.76308	1.82595	1.06205	1.48654	1.40591
	ORAI1-SKO	0.97508	0.91635	1.08867	1.39895	0.86846	1.61756	1.08604	1.18946	1.01421	1.05182	1.03528	1.09177	1.10072	1.45887	0.99631	1.0298	1.23171	0.91308	0.90327	1.04075	1.57852	0.74469	0.90492	0.83636	0.8968	0.76337	0.97629	0.90975	0.68025	1.11199	1.0853	1.81753	1.17106	1.29371	1.18084	1.37626	1.01073	1.15349	0.90453	0.6793	0.88134	1.16371	1.08268	1.11336	1.42736	1.0654	0.83913	1.29479
	ORAI2-SKO	2.58128	3.64936	2.40286	1.62469	2.52992	1.5213	1.88706	1.99295	1.75694	1.42801	1.52758	1.80527	1.97262	2.23081	1.74488	1.43555	1.20002	1.50828	1.52735	1.31621	1.9284	2.87824	1.45756	1.72676	1.76778	1.33484	1.80527	2.08085	2.20036	2.17129	2.66365	1.39534	1.31442	2.00693	1.25947	2.00299	1.19418	2.1811	2.07024	2.70231	2.32292	1.72106	2.15803	1.76406	1.33463	1.61011	1.66023	1.82522
	ORAI3-SKO	1.40807	2.63588	1.36461	1.27576	1.27489	1.74537	1.88628	1.65417	1.59978	1.69765	1.62907	1.63816	1.7185	1.67334	1.26071	1.65005	1.40572	1.29729	1.33875	1.34538	1.46949	1.73637	1.5083	2.08269	1.46615	1.78564	0.66983	1.37945	2.06307	2.17262	1.64956	1.62132	1.30534	1.2181	1.36724	1.35132	1.60978	1.83231	1.74824	2.84048	2.44823	1.86799	2.22562	2.01408
	Figure 7c
	HEK293	0.05175	0.007729	0.002361	0.004309	0.0237	0.01543	0.03158	0.02811	0.03729	0.01567	0.06849	0.01057	0.02353	-0.007472	0.01194	0.005979	0.01462	0.01255	0.005758	0.01472	0.001055	0.01798	-0.002136	0.01108	0.01931	0.02339	0.02821	0.0189	0.007388	0.003883	-0.003963	-0.003776	0.003732	0.007238	0.02186	0.001357	0.002971	0.0193	0.006848	0.01048	-0.002686	0.01972	0.001007	-0.007629	0.02824	0.004478	0.02085	0.01303
	ORAI1-SKO	-0.0006585	-0.00199	0.004142	0.01439	-0.002986	0.01829	0.0014	0.008581	0.001136	0.00407	-0.0003616	0.004993	0.002829	0.01659	0.0007524	-0.007578	0.006943	-0.001006	-0.004293	0.001005	0.01744	-0.007998	-0.002517	-0.006313	-0.004377	-0.006681	0.0001113	-0.0009712	-0.01409	0.006041	0.002551	0.04649	0.0008622	0.01077	0.006648	0.009966	0.001611	0.004877	-0.002477	-0.009076	-0.008308	0.00358	0.002921	0.003126	0.01247	0.002466	-0.004336	0.008421
	ORAI2-SKO	0.05752	0.1116	0.05997	0.02636	0.0595	0.02451	0.0358	0.04408	0.02983	0.02222	0.02169	0.03158	0.03967	0.04864	0.02869	0.01885	0.008122	0.0176	0.02246	0.01342	0.03811	0.07824	0.0203	0.03696	0.02939	0.02991	0.03083	0.04855	0.04982	0.04565	0.06806	0.01979	0.01403	0.0413	0.01778	0.03147	0.01033	0.04964	0.043	0.05341	0.05535	0.02666	0.04052	0.02555	0.01004	0.02866	0.02667	0.03224
	ORAI3-SKO	0.01646	0.06715	0.01581	0.01245	0.009939	0.0322	0.03482	0.02484	0.0224	0.02557	0.02513	0.02429	0.02791	0.02576	0.00829	0.02441	0.01438	0.01108	0.01406	0.01193	0.01659	0.02699	0.0206	0.0455	0.02388	0.03207	-0.01225	0.017	0.04227	0.05155	0.02335	0.02285	0.01156	0.007166	0.01473	0.01211	0.02209	0.03166	0.02958	0.07181	0.05212	0.03109	0.05243	0.04506
	Figure 7e
	HEK293	2.46133	1.178	1.08048	1.04246	1.70822	1.37007	1.86324	1.70265	1.97756	1.40959	2.6649	1.26797	1.63447	0.63517	1.28273	1.19136	1.38242	1.33722	1.18013	1.3807	1.00416	1.50519	0.73822	1.34194	1.47669	1.63002	1.77041	1.60078	1.24725	1.07126	0.96561	0.85296	1.0473	1.25126	1.53817	1.09853	1.09588	1.44969	1.1031	1.35663	1.05535	1.61702	0.96855	0.75913	1.83701	1.04688	1.48656	1.40801
	ORAI1,2-DKO	0.62699	0.52846	0.86693	1.1422	0.99542	0.79391	1.02706	0.95512	1.02582	0.98246	0.92603	0.86914	1.03356	1.06888	1.10896	0.99623	1.12117	1.383	1.19753	1.33976	1.15714	1.01731	1.04804	0.96175	1.17802	0.96983	0.86338	0.97318	1.06925	0.87893	1.24773	0.87793	0.91129	0.9962	1.30841	0.92016	1.02806	1.00833	0.79202	0.98702	0.63008	0.97582	1.23107	0.84589	0.89383	0.74965	1.05791	0.87541
	ORAI1,3-DKO	0.90374	1.04443	1.27335	1.2666	0.94127	0.88254	1.09794	1.07242	1.01221	0.9465	1.00271	1.50845	0.78034	1.08493	0.63008	0.97582	0.9467	1.5286	1.35834	1.18159	0.63372	0.83936	3.06818	0.90883	0.87722	0.57864	0.85866	1.21621	1.18891	1.79584	1.00438	0.66772	0.52285	1.02073	1.02805	0.67491	1.03039	0.63892	0.77117	0.93529	0.49871	1.36772	1.16228	1.42818	0.69702	0.84325	1.14565	1.06254
	ORAI2,3-DKO	2.97014	2.07691	1.49828	1.41299	2.41802	1.22303	1.88442	1.21886	1.5555	1.16443	1.21208	1.5246	1.95318	2.28112	2.23662	3.90756	2.10552	1.93312	1.23932	1.44282	1.42344	1.68128	1.17879	1.39244	1.54421	1.93525	1.61273	2.96915	1.21692	1.58224	1.99044	1.53795	2.2787	2.21854	1.81568	1.61226	2.11002	1.4406	1.21378	2.7532	2.29449	2.03606	3.19163	1.91726	1.21957	1.65924	1.68082	1.10678
	ORAI-TKO	0.97416	1.12675	1.0545	1.02467	0.98255	0.97977	1.22909	1.14863	1.03915	0.93228	1.02647	0.98686	1.20616	0.97095	1.14182	0.87288	1.02523	0.98413	0.79936	0.95723	1.29198	1.12889	0.9471	1.37403	1.11226	0.85241	0.70276	1.11407	0.89187	1.44277	1.04511	0.99322	1.19031	1.06552	1.01101	0.86629	0.9246	0.4631	0.95789	1.04273	1.22105	0.96484	0.60439	0.77611	1.09373	0.89136	0.95916	0.68318
	Figure 7f
	HEK293	0.05175	0.007729	0.002361	0.004309	0.0237	0.01543	0.03158	0.02811	0.03729	0.01567	0.06849	0.01057	0.02353	-0.007472	0.01194	0.005979	0.01462	0.01255	0.005758	0.01472	0.001055	0.01798	-0.002136	0.01108	0.01931	0.02339	0.02821	0.0189	0.007388	0.003883	-0.003963	-0.003776	0.003732	0.007238	0.02186	0.001357	0.002971	0.0193	0.006848	0.01048	-0.002686	0.01972	0.001007	-0.007629	0.02824	0.004478	0.02085	0.01303
	ORAI1,2-DKO	-0.01172	-0.01732	-0.006187	0.006696	-0.004062	-0.005419	-0.002272	-0.007164	-0.0001552	-0.0005662	-0.001288	-0.007267	-0.001411	0.00161	0.001872	0.0006626	0.004964	0.007907	0.01249	0.01614	0.005104	0.0004888	0.002916	0.0004433	0.008839	-0.001541	-0.002349	-0.001351	0.003565	-0.004274	0.006904	-0.005129	-0.002644	-0.002054	0.01446	-0.00116	0.001405	-0.00145	-0.004578	0.001785	-0.01349	0.00183	0.007511	-0.002398	-1.41e-05	-0.00354	-0.0002796	-3.283e-05
	ORAI1,3-DKO	-0.002195	-0.0003119	0.006577	0.001975	-0.002519	-0.006066	0.001633	0.001891	-0.003945	-0.005293	-0.0004237	0.01786	-0.008792	0.001899	-0.01349	0.00183	-0.004894	0.01335	0.01643	0.005159	-0.02035	-0.01664	0.07949	-0.0003346	-0.003836	-0.01844	-0.004999	0.00641	0.01198	5.793e-05	-0.01173	-0.014	-0.01277	0.0005461	-0.0001608	-0.008542	9.561e-05	-0.01059	-0.004099	-0.00191	-0.0195	0.01171	0.001138	0.01205	-0.01003	-0.003913	0.004421	0.00131
	ORAI2,3-DKO	0.07646	0.03866	0.01856	0.01534	0.05257	0.01017	0.03296	0.008332	0.02074	0.007042	0.007541	0.01699	0.04141	0.05401	0.05443	0.1226	0.04582	0.03703	0.003102	0.01628	0.01791	0.02565	0.0108	0.01747	0.02602	0.03281	0.01853	0.07153	0.01221	0.02184	0.04154	0.01885	0.04761	0.04118	0.03295	0.02306	0.04003	0.01512	0.006343	0.07384	0.05158	0.0388	0.08626	0.03327	0.006926	0.0249	0.02578	0.003917
	ORAI-TKO	-6.7e-05	0.003958	0.002202	0.002337	-0.00011	-0.00204	0.007863	0.007023	0.006309	-0.00134	0.000797	0.000484	0.008112	-6.9e-05	0.006041	-0.00707	0.000773	0.000371	-0.00637	-0.00243	0.01225	0.003593	-0.00622	0.01446	0.004982	-0.00548	-0.00774	0.002166	-0.00282	0.01851	0.001923	-0.0001	0.007181	0.00534	0.000989	-0.00478	-0.00429	-0.01336	0.002042	0.003696	0.01442	0.00147	-0.02806	-0.01013	0.003196	-0.00567	-0.00131	-0.00964
	Figure 7i
	HEK293	1.54482	1.40871	1.34663	1.2837	1.46954	1.64187	1.32553	1.16834	1.19795	1.15051	1.19874	1.39657	1.46287	1.23547	1.35045	1.618	1.15936	2.11471	1.49693	1.6737	1.27679	1.34109	1.13526	1.37532	1.93089	1.26436	1.20524	1.36209	1.18488	1.51266	1.30244	1.22332	1.4781	1.82398	1.63396	1.49644	1.17808	1.30747	1.13633	1.48598	1.49445	1.36556	1.1649	2.66971	2.24075	1.84608	1.07719	1.35288
	ORAI1-SKO	1.18677	1.06002	1.3374	1.16898	1.09116	1.09515	1.11292	1.07062	1.2061	1.22639	1.09347	1.69697	1.15171	1.40505	1.28058	1.32152	1.18069	1.179	1.33283	1.32032	1.25535	1.21221	1.28006	1.02781	1.0519	1.27714	1.11113	1.20556	1.18733	1.23175	1.18331	1.19388	1.11276	1.11521	1.12145	1.12346	1.11321	1.24463	1.2427	1.17531	1.16474	1.2028	1	1.03985	1.03736	1.01599	1.33354	1.32533
	ORAI2-SKO	2.00163	1.45145	1.63276	1.64216	1.64848	1.75285	1.21029	2.15329	1.41481	1.29957	1.3607	1.61243	1.42129	1.21974	1.87888	1.42544	2.32414	1.38337	1.41577	1.76509	2.16822	1.68561	1.69801	1.72351	1.76586	1.78448	2.11376	2.25463	1.62523	2.2963	2.11053	2.54584	2.36702	1.85758	1.75101	1.47957	1.53383	2.16548	2.03753	2.31165	2.02087	1.59243	2.19885	1.5907	1.81573	1.95517	1.79656	1.85419
	ORAI3-SKO	1.69518	1.56611	1.65438	1.29695	1.39269	1.67942	2.92966	1.48561	1.59271	1.37209	2.11404	1.27176	1.55288	1.32786	2.76927	1.97228	1.47846	1.30725	1.54838	1.24355	1.53046	1.59984	1.26415	3.17297	1.46308	1.83264	1.3261	1.17197	1.83655	1.78785	1.66338	1.39037	1.45085	2.24727	1.6904	1.68333	2.02428	1.47155	1.35569	1.87021	1.87795	1.57836	1.65642	1.37004	1.2959	1.73239	1.70405	1.60793
	Figure 7j
	HEK293	0.0358	0.0264	0.0178	0.01362	0.035	0.04972	0.0268	0.003279	0.01128	0.00874	0.006624	0.03306	0.03492	0.01835	0.02796	0.03119	0.006842	0.09032	0.03499	0.0509	0.01828	0.01302	0.005612	0.02549	0.06743	0.01651	0.001783	0.0247	0.0114	0.03824	0.01761	0.01003	0.03663	0.06205	0.04848	0.03607	0.006102	0.02209	0.005444	0.0317	0.04145	0.03062	0.01282	0.1367	0.1032	0.06439	0.003973	0.02566
	ORAI1-SKO	0.01289	0.00594	0.02202	0.007917	0.004682	0.004035	0.006226	0.004915	0.009122	0.01256	0.004487	0.04647	0.005711	0.02347	0.0253	0.02046	0.009384	0.006241	0.02013	0.01755	0.01579	0.01043	0.01717	0.001455	0.006066	0.01759	-0.007063	0.003222	0.01277	0.01087	0.008184	0.00867	0.004603	0.006031	0.00536	0.005505	0.005235	0.01866	0.01975	0.01501	0.01531	0.01477	-0.003101	-0.001884	-0.008294	-0.0009383	0.0222	0.01987
	ORAI2-SKO	0.07753	0.03113	0.04886	0.05016	0.04957	0.0621	0.01429	0.08785	0.02655	0.0253	0.02892	0.03853	0.02784	0.01405	0.06868	0.03017	0.1093	0.02596	0.03005	0.05253	0.09712	0.05449	0.0524	0.05777	0.06313	0.06131	0.08897	0.09464	0.05089	0.09708	0.08914	0.1228	0.1192	0.06659	0.05456	0.03194	0.04289	0.09848	0.08672	0.1081	0.0782	0.04515	0.09923	0.02474	0.06664	0.07568	0.059	0.06728
	ORAI3-SKO	0.0534	0.04161	0.05103	0.02361	0.03432	0.05131	0.1494	0.04012	0.04431	0.0298	0.08525	0.02064	0.04263	0.01627	0.1317	0.07584	0.03818	0.0217	0.03495	0.01808	0.04093	0.04782	0.01896	0.1789	0.03177	0.06378	0.02581	0.01214	0.0677	0.06125	0.04942	0.02123	0.02507	0.1019	0.04976	0.04882	0.08133	0.03811	0.02522	0.05686	0.0624	0.01457	0.04966	0.02488	0.01635	0.04379	0.03514	0.04343
	Figure 7l
	WT HEK293	1.54482	1.40871	1.34663	1.2837	1.46954	1.64187	1.32553	1.16834	1.19795	1.15051	1.19874	1.39657	1.46287	1.23547	1.35045	1.618	1.15936	2.11471	1.49693	1.6737	1.27679	1.34109	1.13526	1.37532	1.93089	1.26436	1.20524	1.36209	1.18488	1.51266	1.30244	1.22332	1.4781	1.82398	1.63396	1.49644	1.17808	1.30747	1.13633	1.48598	1.49445	1.36556	1.1649	2.66971	2.24075	1.84608	1.07719	1.35288
	Orai1-2 DKO	1.05738	1.06188	1.03717	1.08759	1.09938	1.09047	1.1422	1.04598	1.01272	1.14772	1.19329	1.04207	1.06837	1.09571	1.03831	1.07149	1.10001	1.09663	1.12955	1.07488	1.0705	1.08311	1.06468	1.31024	1.26297	1.02192	1.10122	1.18396	0.991456	1.09073	1.11309	1.09476	1.11764	1.0733	1.09371	1.11874	1.10983	1.07827	1.18078	1.11674	1.1296	1.07028	1.12697	1.17107	1.09622	1.11622	1.19826	1.21722
	Orai1-3 DKO	1.05058	1.28881	1.03969	1.09767	1.01853	1.08435	1.28409	1.10947	1.11758	1.42255	1.16308	1.27648	1.20823	1.23714	1.18874	1.1928	1.18247	1.16661	1.09826	1.06492	1.09296	1.03829	1.04815	1.18805	1.41365	1.28835	1.35339	1.20391	1.28475	1.16539	1.11016	1.12743	1.3697	1.94873	1.55204	1.38542	1.54034	1.34366	1.17401	1.14738	1.18063	1.10612	1.19151	1.11858	1.42935	1.20962	1.27737	1.51598
	Orai2-3 DKO	2.25884	1.96597	1.91142	1.92043	3.35329	0.979835	1.34225	1.5254	1.42697	1.39533	1.61969	1.64724	1.81543	1.32944	1.54086	1.34447	1.84389	1.37993	2.10439	1.25448	1.29954	1.41903	1.51932	1.74292	1.55885	1.54733	2.04992	1.87555	1.85301	1.78094	2.24365	2.16044	1.29402	1.18728	1.47379	1.41766	1.66742	1.88823	1.61256	1.24743	1.35391	1.99893	2.56909	2.42021	2.00909	1.49352	1.46827	1.89898
	Orai TKO	1.14282	1.13294	1.08416	1.03885	1.2262	1.06171	1.01784	1.26941	1.06651	1.02239	1.04568	1.25371	1.09457	1.17102	1.04106	1.05554	1.04409	1.06689	1.03813	1.08264	1.07916	1.03678	1.04415	1.14552	1.0752	1.08641	1.07895	1.10942	1.15889	1.11928	1.08109	1.10187	1.07293	1.08053	1.26354	1.03872	1.06214	1.12138	1.11366	1.04181	1.1887	1.06075	1.06286	1.06057	1.09023	1.16429	1.17397	1.17813
	Figure 7m
	HEK293	0.0358	0.0264	0.0178	0.01362	0.035	0.04972	0.0268	0.003279	0.01128	0.00874	0.006624	0.03306	0.03492	0.01835	0.02796	0.03119	0.006842	0.09032	0.03499	0.0509	0.01828	0.01302	0.005612	0.02549	0.06743	0.01651	0.001783	0.0247	0.0114	0.03824	0.01761	0.01003	0.03663	0.06205	0.04848	0.03607	0.006102	0.02209	0.005444	0.0317	0.04145	0.03062	0.01282	0.1367	0.1032	0.06439	0.003973	0.02566
	ORAI1,2-DKO	0.0006857	-0.008936	-0.004318	0.00484	0.004937	0.0006069	0.005167	0.002181	-0.004038	0.01195	0.01204	0.0006692	0.003803	0.005849	0.0008917	0.003829	0.005298	0.003814	0.006237	-0.001021	0.001942	-0.0004657	0.003347	0.01974	0.01857	-0.003974	0.005542	0.01307	-0.01732	0.004182	0.001282	-0.0002501	-0.0001961	0.001605	0.00202	0.005777	0.004739	0.002804	0.01011	0.001834	0.006978	-0.003547	-0.003479	0.008125	6.142e-05	0.002552	0.005736	0.01187
	ORAI1,3-DKO	0.001609	0.01596	-9.553e-06	-4.263e-05	-0.002152	-0.0002106	0.01891	0.004654	0.002949	0.01999	0.007139	0.01777	0.01137	0.01476	-0.0007952	0.01213	0.009771	0.00842	0.003016	0.001622	-0.001103	0.0005185	-0.002249	0.01169	0.02643	0.0188	0.01938	0.01061	0.01674	0.006972	0.005116	0.0001775	0.02316	0.05746	0.03512	-0.004429	0.03636	0.01136	0.002756	-0.01335	0.008472	-0.008695	0.006571	-0.004676	0.028	0.01131	0.01546	0.03545
	ORAI2,3-DKO	0.09857	0.06364	0.0644	0.06509	0.1889	-0.004221	0.0157	0.01857	0.02296	0.02746	0.05211	0.04712	0.055	0.02596	0.04422	0.02366	0.06239	0.02854	0.0737	0.01575	0.02141	0.02784	0.01695	0.044	0.0326	0.03779	0.07721	0.07127	0.06432	0.06366	0.1046	0.0948	0.02376	0.01346	0.03275	0.03276	0.05323	0.07288	0.04657	0.01957	0.02738	0.0826	0.1249	0.1097	0.08164	0.02966	0.0378	0.07228
	ORAI-TKO	0.008456	0.009543	0.004752	0.001453	0.01728	0.004259	0.001314	0.01811	0.004631	-0.00888	0.001555	0.01808	0.006592	0.01015	0.005848	0.004372	0.001222	0.005827	0.000665	0.000834	0.003581	-0.00288	-0.00261	0.002428	0.000842	0.004433	0.00221	0.002654	0.0105	0.004648	0.001878	0.000854	0.002848	0.00218	0.01297	-0.00729	0.001623	0.008822	0.003885	-0.00395	0.0122	0.001444	0.003464	-0.00295	-0.00602	0.01031	0.01038	-0.00069
[truncated: 82 more columns]

## Sheet: Sup FIG 1
Supplementary Figure 1
	Sup Figure 1a
		Molecular weight marker
	Sup Figure 1b
	Sup Figure 1c
	HEK293	1	1	1
	ORAI1-SKO	-0.04276	0.023291	0.041235
	ORAI2-SKO	1.01344	1.60057	0.840203
	ORAI3-SKO	0.877813	1.49579	1.42451
	ORAI1,2DKO	0.023356	0.004274	0.068705
	ORAI1,3SKO	-0.02178	0.020953	0.055951
	ORAI2,3DKO	1.07665	1.09746	0.808263
	ORAI-TKO	0.029654	-0.01144	0.019098
	Sup Figure 1d
	HEK293	1	1	1
	ORAI1-SKO	0.899582	1.24649	0.872508
	ORAI2-SKO	0.922259	1.20642	0.660991
	ORAI3-SKO	0.926299	1.05061	0.773801
	ORAI1,2DKO	0.801481	1.09938	0.687395
	ORAI1,3SKO	0.911432	1.04194	0.9824
	ORAI2,3DKO	0.779457	1.12695	0.69548
	ORAI-TKO	0.806055	1.00548	0.701212
	Sup Figure 1e								Note that some botom bands are missing from these gels. To resolve IP3R isoforms gels were run for >2hrs at 120V.
	HEK293	1	1	1	1
	ORAI1-SKO	0.792698	1.25267	0.891819	0.852468
	ORAI2-SKO	0.665347	1.11846	1.03348	0.749038
	ORAI3-SKO	0.796892	0.948015	1.00676	1.01543
	ORAI1,2DKO	1.01888	1.17186	1.20631	1.02825
	ORAI1,3SKO	1.09466	0.918118	0.981196	0.924404
	ORAI2,3DKO	1.25355	0.976108	1.01333	1.04056
	ORAI-TKO	1.72673	1.32389	0.765858	1.04821				Lane	1	2	3	4	5	6	7	8	9	10	11	12	13	14	15
									Sample	#	HEK293	ORAI1-SKO	ORAI2-SKO	ORAI3-SKO	#	HEK293	ORAI1,2-DKO	ORAI1,3-DKO	ORAI2,3-DKO	HEK293	ORAI-TKO	IP3R-TKO	#	lb
	Sup Figure 1f									All IP3R isoform western blots were run in the same order from left to right where (#)=ladder (lb)=loading buffer.
	Sup Figure 1g
	HEK293	0.728934	1.27107	1.08654	0.913463	0.995941	1.00406
	ORAI1-SKO	0.935734	0.821167	1.04931
	ORAI2-SKO	1.26235	1.06491	1.0585
	ORAI3-SKO	1.79536	1.36308	1.1967
	ORAI1,2DKO	1.63928	0.715836	0.957079
	ORAI1,3SKO	1.61068	0.840201	1.2805
	ORAI2,3DKO	1.02246	0.931318	0.87036
	ORAI-TKO	0.78424	0.846716	0.862583
	IP3R-TKO	0.006504	0.028139	0.025202
	Sup Figure 1h
	HEK293	0.918715	1.08129	0.973254	1.02675	1.02602	0.973975
	ORAI1-SKO	0.993407	0.986717	1.34151
	ORAI2-SKO	0.97302	0.996952	1.24757
	ORAI3-SKO	0.922376	0.930392	1.09821
	ORAI1,2DKO	1.1008	0.905811	1.28731
	ORAI1,3SKO	1.21671	1.01766	1.71264
	ORAI2,3DKO	0.971725	0.737675	1.37807
	ORAI-TKO	0.82948	0.721299	0.620849
	IP3R-TKO	0.024653	0.012094	0.015978
	Sup Figure 1i
	HEK293	0.966802	1.0332	0.960755	1.03924	0.862338	1.13766
	ORAI1-SKO	0.992905	0.904682	1.0104
	ORAI2-SKO	1.7475	1.58422	1.46063
	ORAI3-SKO	1.03741	1.23028	1.34326
	ORAI1,2DKO	0.572104	0.524029	0.80114
	ORAI1,3SKO	0.452646	0.480801	0.777378
	ORAI2,3DKO	0.409305	0.491513	0.593986
	ORAI-TKO	1.98639	1.17317	1.22569
	IP3R-TKO	0.0205	0.006858	0.027675

## Sheet: Sup FIG 2
Sup FIG 2
	Sup FIG 2a
	ORAI TKO
ORAI2	HEK293	0.0252348	0.0240952	0.018669
	ORAI-TKO #47	6.04876e-06	1.1016e-05	1.9113e-05
ORAI3	HEK293	0.00448838	0.00505636	0.00553279
	ORAI-TKO #47	6.26435e-07	7.1335e-07	3.30425e-06
ORAI2	HEK293	0.0252348	0.0240952	0.018669
	ORAI-TKO #53	5.48907e-06	1.96968e-05	6.45799e-05
ORAI3	HEK293	0.00448838	0.00505636	0.00553279
	ORAI-TKO #53	0	0	2.73206e-06
	ORAI1,2-DKO
ORAI2	HEK293	0.025111	0.0228368	0.0247505
	ORAI1,2-DKO #18	7.20243e-06	7.4153e-05	0
ORAI2	HEK293	0.025111	0.0228368	0.0247505
	ORAI1,2-DKO #19	5.41952e-05	7.35867e-05	8.15627e-05
	ORAI1,3-DKO
ORAI3	HEK293	0.00524964	0.00382254	0.00450597
	ORAI1,3-DKO #48	8.77668e-06	2.67246e-07	2.67246e-07
ORAI3	HEK293	0.000664712	0.000633324	0.00081975
	Orai1-3 DKO #3	5.00221e-06	1.54178e-06	4.99515e-06
	ORAI2,3-DKO
ORAI2	HEK293	0.025111	0.0228368	0.0247505
	ORAI2,3-DKO #22	0.00660749	0.00745299	0.00711087
ORAI3	HEK293	0.0052892	0.00385134	0.00453992
	ORAI2,3-DKO #22	0.00453153	0.00497151	0.00476543
ORAI2	HEK293	0.00699992	0.00742244	0.00656906
	ORAI2,3-DKO #9	0.000133406	7.57049e-05	7.91773e-05
ORAI3	HEK293	0.0052892	0.00385134	0.00453992
	ORAI2,3-DKO #9	0.00502187	0.00506584	0.00568912
	ORAI2-SKO
ORAI2	HEK293	0.00294946	0.00284787	0.0027136
	ORAI2-SKO #5	6.05973e-05	5.01703e-05	8.0478e-05
ORAI2	HEK 293	0.00294946	0.00284787	0.0027136
	ORAI2-SKO #22	0.00129194	0.00146233	0.00125209
	ORAI3-SKO
ORAI3	HEK293	0.00352834	0.00351279	0.00384353
	ORAI3-SKO #9	4.99699e-05	4.34435e-05	5.7344e-05
ORAI3	HEK293	4e-05	5e-05	5e-05
	ORAI3-SKO #25	6e-05	8e-05	6e-05

## Sheet: Sup FIG 3
Sup FIG 3
	Figure 3c	ORAI1	Before Gd3+	26.9	40.1	8.9	29.4	15.7	11.9	15.8
			After Gd3+	2.3	5.7	2.1	7	4.6	2.6	1.4
	Figure 3f	ORAI2	Before Gd3+	16.6	7.4	21.5	9.1	18.7	16.9	14.4	9.4
			After Gd3+	0.9	1.4	1.2	0.6	1	1.8	1.3	1.5
	Figure 3i	ORAI3	Before Gd3+	6	10.7	3.8	6.1	2.3	3.4	3.8	9.5
			After Gd3+	0.6	1.5	0.8	1	0.4	0.6	0.7	1.3

[truncated: 8 more sheets: Sup FIG 4, Sup fig 5, Sup Fig 6, Sup Fig 7, Sup Fig 8, Sup Fig 9, Sup Fig 10, Sup Fig 11]
